# Supplementary material for: Coronary collateralization shows sex and racial-ethnic differences in obstructive artery disease patients
Source: PLoS One. 2017 Oct 10;12(10):e0183836. doi: 10.1371/journal.pone.0183836 (PMC5634541; doi:10.1371/journal.pone.0183836)
Supplement: S1 Phenotype File — (XLSX) [file pone.0183836.s005.xlsx]

## Sheet: Sheet1
FID	IID	Overall_Collaterals	Collateral_Grade
1204	3133	0	0
814	2548	1	2
224	949	1	2
1157	1426	1	3
1092	4511	1	2
1814	5093	0	0
83	514	1	1
877	2819	1	1
1198	3106	0	0
175	758	1	3
1287	3273	0	0
182	787	1	1
593	2398	1	1
801	2460	1	1
856	2563	1	2
613	2706	1	2
1593	4343	1	2
413	1448	0	0
214	944	1	1
122	428	1	3
299	1063	1	3
1576	4230	1	3
287	1172	1	2
1230	3034	1	1
452	1495	1	1
48	212	1	2
45	143	1	1
1357	3323	0	0
1843	5131	0	0
933	2949	0	0
1625	4286	0	0
1508	3904	1	2
118	401	1	1
1512	3933	1	2
132	461	1	3
1476	3693	0	0
87	343	1	2
1802	5067	0	0
1787	5075	0	0
1130	55	1	3
495	1654	1	3
68	269	0	0
283	1166	0	0
821	2577	1	2
80	509	1	1
789	2396	1	2
96	384	0	0
971	4243	0	0
205	885	0	0
342	1361	1	1
377	1296	1	2
1685	4931	1	2
859	2579	1	1
1708	4893	1	1
327	1240	1	2
1261	3200	0	0
1379	3372	0	0
303	1081	0	0
1546	3817	0	0
433	1593	1	2
1173	2153	1	3
110	606	1	1
1741	4715	1	3
663	592	1	2
960	4076	1	2
478	1875	1	3
1214	3205	0	0
1216	2648	1	2
712	1256	1	3
599	2473	1	1
1515	3943	1	1
948	4673	1	2
825	2297	1	2
472	1730	0	0
334	1308	0	0
485	1931	0	0
1212	3204	0	0
553	2061	1	1
1386	2790	1	2
851	2676	1	3
1740	4713	1	3
188	799	1	1
326	1224	1	2
1330	3265	1	2
1031	4542	1	2
541	1959	0	0
834	2415	0	0
649	85	1	2
1718	4788	1	1
604	2635	1	2
419	1470	1	1
1393	3542	1	2
1036	4593	1	3
201	744	0	0
1291	3307	0	0
1274	3243	0	0
1051	4657	0	0
1063	4592	0	0
1993	6266	0	0
1144	647	0	0
206	845	0	0
390	1347	0	0
1558	3884	0	0
1569	3949	0	0
1545	3816	1	1
1014	4421	1	1
1701	5046	1	1
1278	3254	1	2
285	1168	1	3
427	1529	1	1
1591	4341	1	1
222	972	1	3
1493	3756	0	0
134	463	0	0
879	2906	0	0
1084	4545	0	0
396	1380	1	1
909	2864	1	2
483	1914	1	3
349	1402	1	3
1772	5024	1	2
1598	3994	0	0
1041	4659	1	2
1192	3015	1	2
818	2573	0	0
1217	3233	0	0
418	1465	1	2
998	4296	1	3
1060	4643	0	0
119	426	0	0
1505	3801	0	0
1030	4530	0	0
363	1266	0	0
1729	4916	0	0
218	948	1	1
854	2559	1	3
765	2256	1	3
1786	5088	1	3
1421	3388	1	3
184	786	1	3
38	84	1	2
1795	4957	0	0
911	2873	0	0
1335	3277	0	0
1525	4008	0	0
1391	3462	0	0
1670	4689	1	3
1770	5026	1	2
1789	5150	1	2
2010	6366	1	3
179	779	1	3
389	1348	1	3
886	2724	0	0
644	2954	0	0
1682	4935	0	0
98	540	0	0
902	2829	0	0
641	2937	1	3
1695	4920	1	1
1258	3188	1	1
112	373	1	3
219	964	1	1
1401	3694	0	0
510	1737	0	0
1482	3703	0	0
1793	4969	0	0
458	1550	0	0
1083	4546	0	0
104	597	0	0
423	1500	0	0
434	1594	0	0
248	919	1	2
1560	3887	1	2
453	1501	1	1
1714	4874	1	1
477	1853	1	3
852	2521	1	3
298	1056	1	2
660	518	0	0
1604	4047	0	0
441	1463	0	0
1283	3118	0	0
972	4260	0	0
628	2795	0	0
115	393	1	3
982	4060	1	2
1371	3343	1	3
1742	4728	1	1
1883	5602	1	2
1149	1022	1	2
1590	4334	1	2
417	1464	1	3
185	793	1	2
829	2353	1	3
556	2072	0	0
1687	4933	0	0
481	1893	0	0
464	1616	1	2
1018	4471	1	2
1503	3760	0	0
1305	3005	0	0
1308	3012	0	0
557	2075	0	0
1167	2134	0	0
1255	3181	0	0
1027	4520	0	0
1636	4251	1	2
40	90	1	3
266	326	1	2
1527	4036	1	2
1414	539	1	3
923	1057	1	2
1788	5078	1	2
798	2446	0	0
1463	3561	0	0
1709	4892	0	0
1841	5124	0	0
279	1137	0	0
826	2299	0	0
938	4594	0	0
1823	5105	0	0
698	1151	1	2
756	1917	1	2
1095	4684	1	2
225	974	1	3
177	762	1	3
1526	4028	0	0
234	811	0	0
1921	5791	0	0
941	4606	0	0
1522	357	0	0
1069	4579	0	0
1936	5830	1	2
621	2735	1	1
1276	3258	1	2
1354	3311	1	2
165	583	1	2
1719	4789	0	0
862	2629	0	0
1323	3055	0	0
121	402	1	1
1734	4704	1	2
787	2383	1	2
1548	3846	1	2
1070	4573	1	2
249	975	1	3
8	44	1	1
832	2393	1	2
324	1235	1	1
1079	4550	0	0
743	1666	0	0
835	1707	0	0
873	2831	0	0
1337	3280	1	2
1145	858	1	2
936	2948	1	2
986	4359	1	2
1706	4895	1	2
1567	3944	1	3
397	1381	1	1
1656	4189	1	1
742	1618	1	2
187	800	1	3
747	2002	1	3
318	1156	0	0
914	2877	0	0
1707	4891	0	0
34	71	0	0
230	1012	0	0
289	1193	0	0
616	2682	0	0
620	2878	0	0
970	4241	0	0
940	4603	0	0
1842	5126	1	2
29	82	1	3
1056	4751	1	1
1138	174	1	3
375	1299	1	1
1531	4134	1	1
1350	3305	1	3
1374	3358	0	0
1326	3062	0	0
1710	5039	0	0
816	2552	0	0
1156	1316	1	3
807	2503	1	1
340	1343	1	2
57	262	1	3
1098	4470	0	0
1302	2999	0	0
32	68	1	2
1776	5013	1	2
1066	4586	1	2
1270	3228	1	2
370	1288	1	1
1314	3039	1	1
94	366	1	2
261	1003	1	2
1689	5065	0	0
311	1119	0	0
372	1291	0	0
831	2382	0	0
1556	3848	0	0
763	2242	1	1
1009	4112	1	1
1075	4560	1	2
1534	4153	1	1
1065	4588	1	3
1749	4937	1	3
1585	4305	1	2
135	464	1	1
173	748	1	1
1552	3832	1	3
405	1236	0	0
955	3707	0	0
302	1078	0	0
1090	4509	0	0
197	837	0	0
133	460	0	0
259	996	0	0
581	2537	0	0
1468	3656	0	0
725	1366	1	1
1187	2981	1	2
1440	3438	1	2
833	2370	1	1
462	1621	1	1
1332	3270	1	2
1207	3186	1	3
1838	5120	1	3
1246	790	1	2
721	1264	1	2
183	788	1	3
1484	3705	0	0
1725	4727	0	0
625	2779	0	0
1848	5139	0	0
1607	4056	1	2
457	1548	1	2
930	2935	1	2
316	1128	1	3
963	3804	0	0
525	1847	0	0
1202	3158	0	0
1016	4435	1	2
1774	5021	1	3
1817	5158	1	2
1696	4918	1	2
947	4669	1	2
746	2003	1	3
1300	3366	1	2
171	736	0	0
629	2821	0	0
770	2304	0	0
202	855	1	1
1148	1004	1	1
1372	3345	1	3
1416	3376	1	2
1498	3758	1	1
30	81	1	3
626	2793	0	0
1650	4220	0	0
1844	5133	0	0
706	1062	0	0
1162	1860	0	0
1313	3017	0	0
454	1502	1	2
19	46	1	3
693	987	0	0
1201	3149	0	0
702	1015	0	0
802	2461	0	0
871	2804	0	0
1773	5012	0	0
380	1321	0	0
1368	3335	1	2
734	1505	1	2
425	1515	1	2
1170	2163	1	2
181	781	1	2
748	2009	1	2
571	2380	1	2
284	1109	0	0
502	1684	0	0
193	820	0	0
767	2268	0	0
901	2820	0	0
1763	5049	0	0
346	822	0	0
371	1289	0	0
407	1431	0	0
445	1472	0	0
586	2272	0	0
639	2911	1	3
827	2300	1	2
1389	3449	1	3
37	86	1	1
383	1331	1	1
503	1693	1	1
51	218	1	2
601	2599	0	0
1457	3465	0	0
617	2818	0	0
533	1901	1	2
90	354	1	1
726	1369	1	1
1048	4758	1	3
1648	4223	1	2
296	1044	1	1
1754	4985	1	2
26	107	1	3
1209	3196	1	2
587	2260	1	3
486	1930	0	0
1266	3224	0	0
1011	4440	0	0
74	291	0	0
795	2442	0	0
584	2561	0	0
690	941	1	1
208	896	1	2
753	1802	1	2
1010	4441	0	0
630	2822	0	0
904	2840	0	0
1004	4205	1	2
1551	3830	1	3
575	2433	1	1
476	1854	1	3
868	2670	1	2
1340	3282	1	2
2009	6365	1	2
66	470	1	3
331	1262	1	1
954	115	1	1
1197	3102	1	1
984	4376	0	0
1177	2177	0	0
910	2866	0	0
424	1510	0	0
1501	3738	0	0
686	640	0	0
605	2680	0	0
1021	4481	0	0
1059	4641	1	3
15	41	1	1
1097	4474	1	1
209	889	0	0
771	2313	0	0
979	4393	0	0
293	1030	0	0
733	1509	0	0
1049	4683	0	0
1019	1125	1	2
976	4382	1	2
1062	4602	1	2
539	1953	1	3
608	2551	0	0
1047	4670	0	0
1840	5125	0	0
12	48	0	0
20	52	1	3
558	2083	1	3
1565	3935	1	2
1720	4970	1	3
918	2890	1	2
1666	4133	1	3
785	2365	1	1
1642	4231	1	2
643	2944	1	3
1752	4963	0	0
474	1773	0	0
103	594	0	0
1237	3142	0	0
1003	4287	0	0
1298	2506	0	0
627	2796	1	3
799	2456	1	2
1153	1273	1	2
1267	3225	1	2
528	1877	1	3
398	1354	1	1
1328	3263	1	1
1279	3083	1	2
659	323	0	0
1662	4173	0	0
1025	4491	0	0
1759	5059	1	1
1102	4419	1	2
54	229	1	3
260	999	1	1
339	1335	1	1
1450	3454	1	2
1219	3239	1	2
769	2303	0	0
768	2269	0	0
776	2328	0	0
1321	3053	0	0
1238	3143	0	0
1610	4108	0	0
1236	3141	0	0
2024	6421	0	0
24	96	0	0
1178	2191	0	0
595	2417	1	2
1630	4283	1	2
1946	6175	1	2
1499	3731	1	2
809	2514	1	1
1033	4566	1	1
708	1108	1	3
1733	4705	1	3
1574	3975	0	0
1158	1571	0	0
1164	2126	0	0
1377	3353	0	0
648	58	0	0
1008	1836	0	0
582	2539	0	0
1206	3183	0	0
84	526	1	1
1886	5745	1	1
358	1213	1	2
131	455	1	1
421	313	1	1
520	1816	1	3
872	2830	0	0
761	2113	0	0
1713	4882	0	0
438	1454	0	0
242	902	0	0
1320	3051	0	0
1057	4750	1	2
570	2379	1	2
1806	5071	1	1
732	1475	0	0
1341	3285	0	0
1686	4930	0	0
800	2443	1	2
978	4389	1	2
1429	3398	1	2
93	374	1	3
1017	4436	1	2
1141	295	0	0
981	4043	0	0
1074	4567	0	0
1412	3371	0	0
1034	4574	0	0
448	1482	0	0
861	2582	0	0
1225	3021	0	0
1226	3022	0	0
127	437	1	2
1228	3024	1	3
810	2524	1	2
937	2961	1	2
1050	4757	1	1
1799	4946	1	1
1676	4674	1	2
935	2946	1	1
60	190	1	3
1461	3532	0	0
1093	4510	0	0
1131	97	1	2
1765	5036	1	1
1753	4983	1	2
1566	3934	1	1
1039	4671	1	1
786	2378	1	3
1045	4759	0	0
276	1127	0	0
1486	3717	0	0
996	4316	0	0
1722	4883	0	0
232	1016	0	0
1211	3208	0	0
645	18	1	1
508	1717	1	3
805	2475	1	3
959	4007	1	3
792	2429	0	0
1078	4561	0	0
1616	4325	0	0
361	1250	0	0
1312	2166	0	0
1659	4186	0	0
353	1423	1	1
1388	3447	1	1
1248	3167	1	2
1497	3757	1	2
1367	3336	1	1
1351	3306	0	0
606	2681	0	0
101	586	0	0
512	1759	0	0
594	2409	0	0
1307	3009	0	0
1035	4580	0	0
1822	5107	1	1
450	1492	1	2
180	768	1	3
1849	5140	1	1
791	2422	1	1
1115	4439	1	1
1698	4919	1	1
490	2032	1	3
973	1643	1	2
323	1218	1	3
1260	3195	1	2
585	1605	0	0
1324	3061	0	0
1448	3451	0	0
1005	4204	0	0
1245	3154	0	0
1221	3216	0	0
1816	5092	0	0
207	892	1	2
848	2646	1	1
1680	4904	1	2
300	1070	0	0
1000	4292	0	0
1766	5037	0	0
1586	2673	1	1
1295	3322	1	3
1285	3266	1	3
1758	5052	1	2
1518	3963	0	0
22	93	0	0
897	2805	0	0
146	666	0	0
470	1635	0	0
309	1116	0	0
348	1401	0	0
1224	3018	0	0
1705	5041	1	1
1384	3405	1	2
1477	3696	1	1
622	2750	1	2
333	1277	1	1
895	2781	1	1
666	620	1	3
889	2734	0	0
820	2574	0	0
925	2905	0	0
1253	3174	0	0
1570	3957	0	0
890	2739	0	0
360	1248	0	0
1103	4420	1	2
1166	2102	1	1
1679	4672	1	2
9	31	0	0
704	1045	0	0
754	1807	0	0
908	2863	0	0
1540	3762	0	0
1061	4652	1	2
931	2939	1	2
1277	3253	1	2
1465	3607	1	1
1428	3396	1	3
1160	2099	0	0
1042	4762	0	0
1195	3090	0	0
1743	4768	0	0
439	1455	1	1
1091	4508	1	1
1831	5103	1	1
658	321	1	2
1581	4262	1	2
1602	4045	0	0
717	1393	0	0
312	1124	0	0
757	1954	0	0
565	2339	0	0
803	2462	0	0
1385	3417	1	1
780	2337	1	1
842	2589	1	1
884	2929	0	0
1597	3992	0	0
1605	4048	1	1
1398	3677	0	0
1154	1290	0	0
159	688	1	3
1378	3373	1	1
1738	4692	1	2
806	2477	1	1
944	4625	1	1
228	1001	1	2
758	1970	0	0
1322	3054	0	0
1254	3178	0	0
1628	4285	0	0
1159	2098	0	0
487	1932	1	1
953	3386	1	1
1803	5066	1	2
1427	3397	1	1
167	723	0	0
750	1681	0	0
1547	3828	0	0
1020	4480	0	0
116	389	0	0
657	312	1	1
231	1017	0	0
1058	4640	0	0
778	2331	1	2
1189	2986	1	1
1446	3448	0	0
1319	3052	0	0
1420	3384	0	0
566	2344	1	2
662	365	1	1
568	2363	0	0
679	809	0	0
542	1965	0	0
1813	5074	0	0
906	2845	1	2
1297	3352	1	1
1661	4176	1	1
1404	3708	0	0
1043	4761	0	0
1437	3432	0	0
562	2110	1	3
891	2749	1	2
524	1844	1	3
766	2262	1	1
494	1638	1	2
1210	910	0	0
172	738	1	2
878	2686	1	2
431	1584	0	0
1624	4295	0	0
376	1302	0	0
1577	4238	0	0
42	117	1	3
710	1159	1	1
610	1435	0	0
1284	3123	0	0
913	2875	1	3
1408	3714	1	2
1612	1819	0	0
942	4624	0	0
736	1467	0	0
189	802	1	3
488	2004	1	3
967	3853	0	0
1782	5076	0	0
597	2439	0	0
166	728	1	2
1541	3764	1	2
1830	5102	1	1
1433	3222	0	0
1979	6218	1	2
1370	3341	1	1
1635	4257	1	3
1194	1051	0	0
1532	4135	0	0
310	1120	1	3
256	992	1	2
1538	4175	1	2
240	888	1	3
106	603	1	3
855	2567	1	2
990	4355	1	2
1348	3300	1	2
1495	3754	0	0
356	1212	0	0
514	1777	0	0
1038	4660	0	0
108	607	1	3
325	1230	0	0
99	563	0	0
912	2874	0	0
1746	4888	1	2
1072	4570	0	0
1632	4259	1	2
700	1209	1	1
200	852	0	0
1106	4409	1	2
1089	4537	1	2
250	978	0	0
430	1530	1	2
412	1449	1	3
509	1748	1	1
1747	4894	1	1
640	2926	0	0
564	2315	1	3
1611	4105	1	2
1244	3155	0	0
17	43	1	2
429	1528	1	1
1654	4207	1	1
1032	4565	1	1
243	903	1	2
691	970	0	0
1316	3047	0	0
985	4374	0	0
147	667	1	2
837	2482	1	3
1578	4244	1	2
305	1086	0	0
1349	3304	0	0
1100	4712	0	0
1639	4240	0	0
1693	4925	0	0
919	2893	1	1
455	1503	0	0
1634	4256	1	1
1309	3013	0	0
847	2645	1	2
612	2704	1	2
1359	3324	1	2
1456	3466	0	0
1434	3418	0	0
1358	3325	0	0
1487	3732	0	0
762	2235	1	2
637	2889	0	0
16	40	1	3
1489	3743	1	2
992	4351	0	0
61	192	1	3
654	188	1	2
618	2844	1	2
1	11	1	1
6	23	1	2
883	2916	1	2
47	211	1	3
563	2316	1	2
1013	4442	1	2
1001	4291	1	1
552	2042	1	1
1553	3834	1	1
980	3993	1	1
1652	4206	1	1
313	1131	1	2
385	1336	1	2
518	1805	1	3
555	2076	1	3
522	1824	1	2
91	371	0	0
11	12	0	0
655	210	0	0
722	1287	0	0
374	1295	0	0
384	1333	0	0
926	2909	0	0
1182	2966	0	0
1435	3423	0	0
1460	3531	0	0
692	977	0	0
367	1276	0	0
368	1280	0	0
538	1925	0	0
549	2036	0	0
561	2109	0	0
893	2787	0	0
900	2809	0	0
631	2852	0	0
1185	2975	0	0
1235	3136	0	0
1247	3157	0	0
1263	3210	0	0
1347	3303	0	0
1572	3995	0	0
