# Supplementary material for: Coronary collateralization shows sex and racial-ethnic differences in obstructive artery disease patients
Source: PLoS One. 2017 Oct 10;12(10):e0183836. doi: 10.1371/journal.pone.0183836 (PMC5634541; doi:10.1371/journal.pone.0183836)
Supplement: S1 Covariate File — (XLSX) [file pone.0183836.s006.xlsx]

## Sheet: Sheet1
FID	IID	Age	Sex_Male1_Female0	Race_Ethnicity	Diabetes	SBP	DBP	Anti_Chol	Smoking
1204	3133	81	1	HISP	0	81	51	0	1
814	2548	57	1	CAUC	1	87	43	1	1
224	949	71	1	HISP	1	89	49	0	0
1157	1426	80	1	CAUC	0	90	60	0	1
1092	4511	88	1	CAUC	0	91	56	1	1
1814	5093	47	0	HISP	0	92	56	0	0
83	514	51	1	HISP	0	93	66	1	1
877	2819	62	1	HISP	0	94	54	0	0
1198	3106	57	1	HISP	0	94	56	0	0
175	758	65	1	HISP	1	95	50	0	1
1287	3273	47	0	AA	1	95	51	0	0
182	787	88	0	HISP	1	96	51	0	0
593	2398	69	0	HISP	1	96	60	0	0
801	2460	77	1	CAUC	1	98	58	1	1
856	2563	54	1	HISP	1	98	65	1	0
613	2706	70	1	HISP	0	98	70	0	1
1593	4343	73	1	HISP	0	98	63	0	1
413	1448	67	1	HISP	0	98	57	0	1
214	944	74	1	CAUC	1	99	56	0	1
122	428	75	1	HISP	1	99	66	1	1
299	1063	70	1	HISP	1	99	71	1	1
1576	4230	64	1	HISP	0	99	68	1	1
287	1172	74	1	HISP	1	99	53	1	0
1230	3034	80	1	CAUC	1	100	55	0	1
452	1495	74	0	HISP	0	100	74	0	1
48	212	66	0	HISP	1	100	64	0	0
45	143	68	1	HISP	0	100	74	0	1
1357	3323	66	1	HISP	1	100	69	1	1
1843	5131	55	1	HISP	0	100	50	1	0
933	2949	61	1	HISP	1	100	50	0	0
1625	4286	60	0	HISP	1	100	61	0	1
1508	3904	75	1	HISP	0	101	70	1	0
118	401	68	1	HISP	1	101	68	0	1
1512	3933	49	1	HISP	1	101	68	0	0
132	461	62	1	HISP	0	101	80	0	0
1476	3693	83	1	CAUC	0	101	62	0	0
87	343	61	0	CAUC	0	103	63	1	0
1802	5067	66	1	CAUC	1	103	74	1	1
1787	5075	66	1	CAUC	0	103	63	0	0
1130	55	51	1	AA	0	104	72	0	1
495	1654	77	1	HISP	0	104	74	0	1
68	269	47	1	AA	0	104	62	1	1
283	1166	80	0	HISP	0	104	56	0	0
821	2577	53	1	HISP	1	105	78	1	0
80	509	80	1	HISP	0	105	63	0	1
789	2396	71	1	HISP	1	105	74	0	1
96	384	75	1	HISP	0	105	65	1	1
971	4243	45	1	HISP	1	105	67	1	0
205	885	71	1	HISP	1	105	70	0	0
342	1361	77	1	AA	1	106	90	0	1
377	1296	86	1	CAUC	1	106	70	0	0
1685	4931	67	1	CAUC	1	106	77	0	1
859	2579	50	1	HISP	0	106	70	0	0
1708	4893	60	0	HISP	1	106	47	0	0
327	1240	89	1	HISP	0	106	54	0	1
1261	3200	64	1	CAUC	1	106	60	0	1
1379	3372	64	1	HISP	0	106	51	1	1
303	1081	74	1	HISP	1	106	60	0	0
1546	3817	54	0	HISP	1	106	54	0	1
433	1593	82	1	AA	0	107	64	0	1
1173	2153	69	1	CAUC	1	107	68	1	1
110	606	54	1	HISP	1	107	57	1	0
1741	4715	63	0	HISP	0	107	80	1	1
663	592	60	1	HISP	1	107	60	0	1
960	4076	60	0	HISP	0	107	56	0	0
478	1875	80	0	HISP	1	107	48	0	0
1214	3205	67	1	CAUC	1	107	79	0	1
1216	2648	42	1	AA	0	108	69	0	1
712	1256	67	1	HISP	1	108	67	1	1
599	2473	67	1	HISP	1	108	65	0	0
1515	3943	70	1	HISP	1	108	65	0	0
948	4673	61	1	HISP	1	108	58	0	1
825	2297	69	1	HISP	0	108	72	0	0
472	1730	65	1	AA	0	108	68	0	1
334	1308	54	1	HISP	0	108	69	1	1
485	1931	53	1	HISP	1	108	70	0	1
1212	3204	83	0	HISP	1	108	64	0	0
553	2061	72	1	CAUC	1	109	58	0	1
1386	2790	52	0	CAUC	1	109	69	0	1
851	2676	71	1	CAUC	1	109	64	0	1
1740	4713	66	1	HISP	1	109	68	1	0
188	799	66	1	HISP	0	109	86	0	1
326	1224	51	1	HISP	0	109	56	0	1
1330	3265	78	1	HISP	0	109	69	0	1
1031	4542	66	1	HISP	1	109	69	0	1
541	1959	88	1	HISP	1	109	75	0	1
834	2415	65	1	HISP	1	109	56	0	0
649	85	71	0	AA	0	110	63	0	0
1718	4788	51	0	CAUC	0	110	64	0	0
604	2635	71	1	CAUC	0	110	73	0	1
419	1470	75	1	HISP	0	110	61	0	1
1393	3542	67	0	HISP	0	110	60	0	0
1036	4593	61	1	HISP	0	110	76	0	1
201	744	67	1	AA	0	110	70	0	1
1291	3307	82	0	AA	1	110	55	0	0
1274	3243	87	1	CAUC	0	110	66	0	0
1051	4657	75	0	CAUC	0	110	55	0	1
1063	4592	87	1	HISP	0	110	64	1	0
1993	6266	61	0	HISP	1	110	64	1	1
1144	647	64	1	HISP	0	110	70	0	0
206	845	58	1	HISP	1	110	80	0	0
390	1347	67	1	HISP	1	110	75	0	0
1558	3884	70	1	HISP	0	110	65	0	1
1569	3949	71	1	HISP	0	110	68	0	1
1545	3816	67	1	CAUC	1	112	73	1	0
1014	4421	89	1	CAUC	0	112	62	1	1
1701	5046	75	1	CAUC	0	112	79	0	0
1278	3254	71	0	CAUC	0	112	64	0	1
285	1168	64	1	HISP	0	112	87	1	1
427	1529	71	1	HISP	0	112	69	0	0
1591	4341	58	1	HISP	1	112	85	0	0
222	972	67	1	HISP	0	112	44	0	1
1493	3756	57	1	AA	1	112	65	1	1
134	463	51	1	CAUC	1	112	70	0	0
879	2906	56	0	CAUC	1	112	71	0	0
1084	4545	80	1	CAUC	0	112	64	0	0
396	1380	87	1	CAUC	1	113	53	0	1
909	2864	73	1	CAUC	1	113	72	0	1
483	1914	47	1	HISP	0	113	76	1	1
349	1402	60	1	HISP	0	113	70	1	1
1772	5024	79	0	HISP	0	113	67	0	1
1598	3994	93	1	HISP	0	113	71	0	1
1041	4659	81	1	CAUC	0	114	71	0	1
1192	3015	58	1	HISP	0	114	65	0	1
818	2573	79	0	CAUC	0	114	56	0	1
1217	3233	49	1	HISP	0	114	74	0	0
418	1465	60	0	HISP	1	115	82	1	0
998	4296	81	1	HISP	0	115	67	0	1
1060	4643	77	1	CAUC	1	115	40	0	1
119	426	77	1	HISP	1	115	60	1	1
1505	3801	66	0	HISP	1	115	70	1	0
1030	4530	70	1	HISP	1	115	74	1	1
363	1266	83	1	HISP	0	115	66	0	0
1729	4916	53	1	HISP	0	115	75	0	1
218	948	54	1	AA	0	116	80	1	1
854	2559	62	1	AA	1	116	77	0	0
765	2256	70	1	CAUC	0	116	73	1	1
1786	5088	92	1	CAUC	0	116	59	0	0
1421	3388	57	1	HISP	1	116	68	1	1
184	786	81	1	HISP	0	116	58	1	0
38	84	37	0	HISP	0	116	58	0	0
1795	4957	84	1	CAUC	1	116	72	1	1
911	2873	72	1	CAUC	0	116	60	0	0
1335	3277	67	1	CAUC	1	116	67	0	0
1525	4008	62	1	HISP	1	116	78	1	1
1391	3462	70	0	HISP	1	116	73	0	0
1670	4689	71	1	CAUC	0	117	74	1	1
1770	5026	70	1	CAUC	0	117	65	0	1
1789	5150	81	0	HISP	0	117	66	1	0
2010	6366	81	1	HISP	0	117	59	0	0
179	779	64	1	HISP	1	117	75	0	1
389	1348	57	1	HISP	0	117	71	0	1
886	2724	63	1	CAUC	0	117	76	0	1
644	2954	49	1	CAUC	0	117	78	0	0
1682	4935	98	1	CAUC	0	117	58	0	0
98	540	66	0	HISP	1	117	58	0	0
902	2829	71	1	HISP	1	117	82	0	1
641	2937	83	1	CAUC	1	118	72	1	0
1695	4920	57	1	CAUC	0	118	87	0	1
1258	3188	84	1	HISP	1	118	75	1	1
112	373	57	1	HISP	1	118	78	0	0
219	964	63	1	HISP	1	118	63	0	0
1401	3694	82	1	AA	1	118	60	0	0
510	1737	71	1	CAUC	0	118	66	0	0
1482	3703	78	1	CAUC	0	118	72	0	0
1793	4969	79	1	CAUC	1	118	73	0	0
458	1550	85	0	HISP	0	118	77	1	0
1083	4546	70	1	HISP	1	118	68	1	1
104	597	68	0	HISP	1	118	72	0	0
423	1500	65	0	HISP	0	118	69	0	1
434	1594	56	0	HISP	1	118	71	0	0
248	919	85	1	CAUC	0	119	55	0	0
1560	3887	65	1	HISP	1	119	70	1	1
453	1501	99	0	HISP	1	119	81	0	0
1714	4874	89	0	HISP	0	119	58	0	0
477	1853	53	1	HISP	1	119	76	0	1
852	2521	66	1	HISP	0	119	62	0	1
298	1056	78	1	#N/A	1	119	76	1	1
660	518	54	1	CAUC	0	119	75	1	1
1604	4047	51	1	HISP	1	119	66	1	1
441	1463	96	1	HISP	0	119	61	0	1
1283	3118	75	1	HISP	1	119	59	0	0
972	4260	65	1	HISP	0	119	65	0	0
628	2795	57	1	#N/A	1	119	92	0	1
115	393	34	1	CAUC	0	120	91	0	0
982	4060	86	1	CAUC	1	120	67	0	1
1371	3343	85	1	CAUC	1	120	72	0	1
1742	4728	55	0	HISP	1	120	62	1	1
1883	5602	64	0	HISP	0	120	57	1	1
1149	1022	70	1	HISP	1	120	74	0	1
1590	4334	67	1	HISP	1	120	80	0	0
417	1464	46	1	HISP	1	120	72	0	0
185	793	65	1	HISP	0	120	80	0	0
829	2353	72	1	#N/A	1	120	35	0	1
556	2072	91	1	CAUC	0	120	51	1	0
1687	4933	59	1	CAUC	1	120	74	0	0
481	1893	51	1	HISP	0	120	67	0	1
464	1616	56	1	CAUC	0	121	72	1	1
1018	4471	52	1	#N/A	0	121	68	0	1
1503	3760	57	0	AA	0	121	80	0	1
1305	3005	66	0	CAUC	0	121	68	1	1
1308	3012	83	1	CAUC	0	121	78	0	1
557	2075	93	0	HISP	0	121	84	0	1
1167	2134	64	1	HISP	0	121	70	0	1
1255	3181	58	1	HISP	0	121	81	0	0
1027	4520	54	1	HISP	1	121	79	0	0
1636	4251	64	1	AA	0	122	62	1	1
40	90	96	1	CAUC	0	122	68	1	1
266	326	67	1	CAUC	1	122	78	0	1
1527	4036	67	0	HISP	1	122	64	1	1
1414	539	71	1	HISP	1	122	56	1	1
923	1057	86	0	HISP	0	122	68	0	1
1788	5078	75	1	HISP	0	122	86	0	1
798	2446	70	1	CAUC	0	122	58	0	1
1463	3561	71	1	CAUC	1	122	92	0	0
1709	4892	82	1	HISP	1	122	55	1	0
1841	5124	71	0	HISP	0	122	72	1	1
279	1137	65	0	HISP	0	122	70	0	1
826	2299	80	1	HISP	0	122	73	0	0
938	4594	76	1	HISP	1	122	67	0	0
1823	5105	64	0	HISP	1	122	77	0	1
698	1151	71	1	CAUC	1	123	77	0	0
756	1917	79	1	CAUC	0	123	73	0	1
1095	4684	69	1	HISP	0	123	69	0	1
225	974	60	1	HISP	0	123	71	0	1
177	762	62	0	HISP	1	123	70	0	0
1526	4028	71	1	AA	1	123	89	0	0
234	811	77	1	CAUC	0	123	73	1	1
1921	5791	72	1	CAUC	1	123	49	1	1
941	4606	66	1	HISP	0	123	70	1	0
1522	357	64	1	HISP	1	123	93	0	1
1069	4579	56	1	HISP	0	123	86	0	1
1936	5830	45	1	AA	0	124	70	0	1
621	2735	78	1	CAUC	1	124	80	1	1
1276	3258	64	1	CAUC	0	124	78	1	0
1354	3311	89	1	CAUC	1	124	46	0	1
165	583	79	1	HISP	1	124	60	0	1
1719	4789	61	1	CAUC	0	124	69	0	1
862	2629	58	1	HISP	1	124	71	1	1
1323	3055	52	1	HISP	0	124	79	0	1
121	402	61	0	AA	1	125	77	1	0
1734	4704	61	1	AA	1	125	93	0	1
787	2383	64	1	CAUC	0	125	73	0	1
1548	3846	82	1	CAUC	0	125	88	0	0
1070	4573	62	1	HISP	0	125	71	1	1
249	975	73	1	HISP	1	125	69	1	1
8	44	70	1	HISP	0	125	84	0	0
832	2393	59	1	HISP	0	125	76	0	1
324	1235	70	1	HISP	0	125	83	0	0
1079	4550	73	1	CAUC	0	125	67	1	1
743	1666	81	0	HISP	1	125	80	0	0
835	1707	60	0	HISP	0	125	57	0	1
873	2831	53	1	HISP	1	125	77	0	1
1337	3280	89	1	AA	0	126	86	0	0
1145	858	75	1	AA	1	126	68	0	1
936	2948	95	0	CAUC	0	126	76	0	1
986	4359	52	1	HISP	0	126	82	1	1
1706	4895	74	1	HISP	0	126	53	1	1
1567	3944	85	1	HISP	1	126	69	1	1
397	1381	78	1	HISP	1	126	70	0	1
1656	4189	87	0	HISP	0	126	87	0	0
742	1618	71	1	HISP	0	126	74	0	1
187	800	69	0	HISP	0	126	72	0	0
747	2002	66	1	HISP	0	126	79	0	1
318	1156	76	1	CAUC	1	126	72	0	1
914	2877	76	1	CAUC	0	126	69	0	1
1707	4891	74	1	HISP	0	126	78	1	1
34	71	61	1	HISP	0	126	70	0	1
230	1012	62	1	HISP	0	126	71	0	1
289	1193	55	0	HISP	1	126	83	0	0
616	2682	66	0	HISP	1	126	64	0	0
620	2878	51	1	HISP	0	126	78	0	1
970	4241	57	1	HISP	0	126	77	0	0
940	4603	57	1	HISP	1	126	84	0	1
1842	5126	87	1	CAUC	0	127	52	0	0
29	82	56	1	CAUC	0	127	94	0	1
1056	4751	65	1	HISP	0	127	71	1	0
1138	174	69	1	HISP	1	127	72	1	1
375	1299	67	1	HISP	1	127	79	0	1
1531	4134	72	1	HISP	1	127	50	0	1
1350	3305	85	1	HISP	0	127	69	0	1
1374	3358	62	0	AA	1	127	94	0	1
1326	3062	57	1	CAUC	0	127	76	1	0
1710	5039	59	1	CAUC	0	127	87	1	1
816	2552	69	0	HISP	1	127	81	0	0
1156	1316	85	0	AA	1	128	73	0	0
807	2503	81	1	HISP	0	128	61	0	1
340	1343	71	1	HISP	0	128	88	0	1
57	262	69	1	HISP	1	128	82	0	0
1098	4470	69	1	CAUC	0	128	73	0	0
1302	2999	79	1	HISP	0	128	59	1	1
32	68	60	0	AA	1	129	79	1	1
1776	5013	93	1	CAUC	0	129	67	1	1
1066	4586	82	1	CAUC	0	129	69	1	1
1270	3228	58	1	CAUC	0	129	81	0	0
370	1288	60	1	HISP	0	129	86	1	1
1314	3039	63	1	HISP	0	129	76	1	1
94	366	60	1	HISP	0	129	79	1	0
261	1003	73	1	HISP	0	129	79	0	0
1689	5065	71	1	CAUC	0	129	70	1	1
311	1119	69	1	CAUC	0	129	62	0	1
372	1291	72	1	HISP	1	129	78	0	1
831	2382	51	1	HISP	1	129	73	0	1
1556	3848	74	1	HISP	1	129	64	0	1
763	2242	71	1	AA	1	130	107	0	1
1009	4112	86	0	CAUC	1	130	64	1	0
1075	4560	60	1	CAUC	1	130	93	1	0
1534	4153	61	0	HISP	1	130	80	1	1
1065	4588	84	1	HISP	0	130	72	1	1
1749	4937	48	1	HISP	1	130	83	1	0
1585	4305	66	1	HISP	1	130	75	1	1
135	464	61	1	HISP	0	130	70	0	0
173	748	62	1	HISP	1	130	75	0	0
1552	3832	83	1	HISP	0	130	77	0	1
405	1236	54	0	AA	0	130	77	0	1
955	3707	61	1	AA	0	130	83	0	0
302	1078	62	1	CAUC	0	130	92	1	0
1090	4509	62	1	CAUC	0	130	77	1	1
197	837	89	1	CAUC	0	130	85	0	0
133	460	50	1	HISP	0	130	66	1	1
259	996	87	0	HISP	1	130	87	0	0
581	2537	55	1	HISP	0	130	90	0	1
1468	3656	71	1	HISP	0	130	93	0	1
725	1366	81	1	CAUC	1	131	75	0	0
1187	2981	81	1	CAUC	0	131	74	0	1
1440	3438	63	1	CAUC	0	131	80	0	1
833	2370	54	1	HISP	1	131	59	1	1
462	1621	70	1	HISP	0	131	67	0	0
1332	3270	68	1	HISP	0	131	83	0	0
1207	3186	59	1	HISP	1	131	89	0	0
1838	5120	68	0	HISP	1	131	62	0	1
1246	790	47	0	HISP	1	131	102	0	1
721	1264	79	1	HISP	1	131	86	0	1
183	788	55	1	HISP	0	131	70	0	1
1484	3705	66	1	CAUC	0	131	63	1	0
1725	4727	59	1	CAUC	0	131	75	1	1
625	2779	67	1	CAUC	0	131	83	0	1
1848	5139	63	1	HISP	1	131	77	1	1
1607	4056	74	1	CAUC	0	132	82	1	1
457	1548	87	0	CAUC	1	132	66	0	1
930	2935	79	1	HISP	0	132	84	0	0
316	1128	66	1	HISP	1	132	80	0	1
963	3804	83	1	CAUC	0	132	59	0	1
525	1847	82	1	HISP	0	132	71	0	0
1202	3158	70	1	HISP	1	132	69	0	0
1016	4435	52	1	AA	0	133	76	0	0
1774	5021	79	1	CAUC	0	133	73	0	1
1817	5158	59	1	CAUC	0	133	78	0	1
1696	4918	84	1	HISP	0	133	60	1	1
947	4669	56	1	HISP	1	133	99	0	0
746	2003	58	1	HISP	0	133	75	0	1
1300	3366	61	1	HISP	1	133	90	0	1
171	736	73	1	AA	1	133	75	0	1
629	2821	81	1	CAUC	0	133	64	1	1
770	2304	98	1	CAUC	1	133	53	0	0
202	855	70	1	AA	1	134	88	0	0
1148	1004	82	1	CAUC	0	134	80	0	1
1372	3345	66	1	CAUC	1	134	87	0	0
1416	3376	78	1	CAUC	0	134	77	0	1
1498	3758	73	1	HISP	1	134	91	1	1
30	81	66	1	HISP	0	134	99	1	1
626	2793	71	1	AA	0	134	85	1	0
1650	4220	61	1	CAUC	0	134	82	1	1
1844	5133	74	1	CAUC	0	134	73	0	1
706	1062	59	1	HISP	1	134	93	0	1
1162	1860	59	1	HISP	0	134	93	0	1
1313	3017	60	0	HISP	0	134	69	0	0
454	1502	89	1	HISP	0	135	88	1	1
19	46	62	0	HISP	1	135	87	0	0
693	987	55	0	AA	0	135	90	1	0
1201	3149	74	1	AA	0	135	85	0	0
702	1015	73	0	HISP	0	135	63	1	0
802	2461	55	1	HISP	0	135	80	0	0
871	2804	83	1	HISP	1	135	68	0	0
1773	5012	50	1	HISP	0	135	96	0	1
380	1321	96	0	#N/A	0	135	92	0	1
1368	3335	93	0	CAUC	0	136	62	0	1
734	1505	61	1	HISP	0	136	61	0	1
425	1515	57	1	HISP	0	136	71	0	0
1170	2163	56	1	HISP	0	136	80	0	1
181	781	51	1	HISP	0	136	94	0	0
748	2009	86	1	HISP	1	136	82	0	1
571	2380	46	1	HISP	0	136	78	0	0
284	1109	77	1	CAUC	0	136	91	1	1
502	1684	68	1	CAUC	0	136	81	1	1
193	820	66	1	CAUC	0	136	72	0	0
767	2268	64	1	CAUC	0	136	71	0	0
901	2820	82	1	CAUC	0	136	74	0	0
1763	5049	63	1	CAUC	0	136	86	0	0
346	822	60	0	HISP	1	136	60	1	0
371	1289	53	1	HISP	0	136	85	0	1
407	1431	67	1	HISP	0	136	74	0	1
445	1472	86	1	HISP	0	136	80	0	1
586	2272	72	1	HISP	1	136	70	0	0
639	2911	70	1	AA	0	137	84	0	0
827	2300	68	1	HISP	0	137	77	1	1
1389	3449	57	1	HISP	0	137	90	1	1
37	86	85	0	HISP	1	137	64	0	0
383	1331	93	1	HISP	1	137	67	0	1
503	1693	47	1	HISP	0	137	97	0	1
51	218	62	0	HISP	1	137	50	0	0
601	2599	83	1	CAUC	1	137	76	0	1
1457	3465	93	0	CAUC	0	137	61	0	1
617	2818	64	1	HISP	1	137	76	0	0
533	1901	77	1	AA	0	138	81	1	1
90	354	57	1	HISP	0	138	64	1	0
726	1369	91	0	HISP	0	138	67	1	0
1048	4758	59	1	HISP	0	138	71	1	1
1648	4223	83	1	HISP	0	138	88	1	1
296	1044	95	1	HISP	0	138	77	0	1
1754	4985	68	1	HISP	0	138	85	0	0
26	107	63	1	HISP	1	138	81	0	0
1209	3196	77	1	HISP	0	138	83	0	1
587	2260	67	1	HISP	1	138	85	0	1
486	1930	68	0	AA	1	138	82	0	0
1266	3224	79	0	CAUC	1	138	84	1	0
1011	4440	95	0	CAUC	0	138	73	1	0
74	291	57	1	HISP	0	138	93	1	1
795	2442	71	0	HISP	0	138	61	0	1
584	2561	75	1	HISP	0	138	69	0	1
690	941	91	1	CAUC	1	139	60	0	1
208	896	72	1	CAUC	0	139	81	0	1
753	1802	84	1	HISP	1	139	59	1	1
1010	4441	84	0	CAUC	0	139	77	0	1
630	2822	52	1	HISP	1	139	70	0	1
904	2840	77	0	HISP	1	139	72	0	0
1004	4205	73	0	CAUC	0	140	78	1	1
1551	3830	57	1	CAUC	0	140	83	1	1
575	2433	85	1	CAUC	1	140	85	0	1
476	1854	67	1	CAUC	0	140	58	0	1
868	2670	59	1	CAUC	1	140	82	0	0
1340	3282	67	1	HISP	1	140	76	1	1
2009	6365	71	1	HISP	0	140	68	1	0
66	470	61	1	HISP	0	140	91	1	1
331	1262	71	1	HISP	1	140	79	1	0
954	115	57	1	HISP	1	140	92	0	1
1197	3102	91	1	HISP	0	140	70	0	0
984	4376	64	1	CAUC	0	140	82	1	0
1177	2177	55	1	CAUC	0	140	91	0	0
910	2866	88	1	CAUC	0	140	68	0	0
424	1510	65	1	HISP	0	140	89	1	1
1501	3738	60	1	HISP	1	140	77	1	0
686	640	62	1	HISP	0	140	80	0	0
605	2680	90	0	HISP	0	140	59	0	0
1021	4481	57	1	HISP	1	140	83	0	0
1059	4641	87	1	CAUC	0	141	72	0	1
15	41	70	1	HISP	1	141	81	0	1
1097	4474	42	0	HISP	0	141	78	0	1
209	889	38	1	AA	1	141	106	0	0
771	2313	73	1	CAUC	0	141	92	1	1
979	4393	65	1	HISP	0	141	77	1	0
293	1030	75	0	HISP	0	141	53	0	0
733	1509	62	1	HISP	0	141	86	0	1
1049	4683	66	1	HISP	0	141	84	0	1
1019	1125	56	1	AA	0	142	87	1	1
976	4382	68	0	CAUC	1	142	72	0	1
1062	4602	75	1	HISP	1	142	85	1	1
539	1953	58	1	HISP	0	142	87	0	1
608	2551	54	0	AA	1	142	71	0	0
1047	4670	97	0	CAUC	0	142	89	0	0
1840	5125	60	1	HISP	0	142	87	1	1
12	48	70	0	HISP	1	142	77	0	0
20	52	69	0	AA	1	143	76	1	0
558	2083	51	1	AA	1	143	86	1	1
1565	3935	57	1	AA	1	143	90	0	0
1720	4970	61	1	CAUC	0	143	67	1	0
918	2890	66	1	CAUC	0	143	84	1	1
1666	4133	64	1	CAUC	1	143	86	0	1
785	2365	98	1	CAUC	0	143	73	0	0
1642	4231	84	1	HISP	1	143	66	1	1
643	2944	82	1	HISP	1	143	82	1	1
1752	4963	65	0	AA	0	143	74	1	1
474	1773	76	0	AA	1	143	64	0	0
103	594	81	0	CAUC	0	143	68	1	0
1237	3142	90	0	CAUC	0	143	79	1	0
1003	4287	72	1	CAUC	0	143	90	0	0
1298	2506	62	1	HISP	1	143	82	1	1
627	2796	66	1	CAUC	1	144	85	1	1
799	2456	53	1	CAUC	1	144	93	0	0
1153	1273	63	1	CAUC	0	144	60	0	1
1267	3225	89	1	HISP	1	144	71	1	0
528	1877	70	1	HISP	0	144	91	1	1
398	1354	85	1	HISP	1	144	74	0	1
1328	3263	64	1	HISP	0	144	98	0	0
1279	3083	81	1	HISP	0	144	72	0	1
659	323	69	1	AA	0	144	86	1	1
1662	4173	56	1	CAUC	0	144	98	1	1
1025	4491	73	0	HISP	1	144	77	0	1
1759	5059	78	1	HISP	0	145	73	1	1
1102	4419	68	1	HISP	0	145	83	1	0
54	229	73	1	HISP	1	145	67	1	1
260	999	69	1	HISP	1	145	86	0	1
339	1335	77	0	HISP	0	145	68	0	0
1450	3454	55	1	HISP	1	145	78	0	1
1219	3239	62	1	HISP	1	145	82	0	0
769	2303	68	1	CAUC	1	145	80	1	0
768	2269	59	1	CAUC	0	145	80	0	1
776	2328	51	1	CAUC	0	145	91	0	1
1321	3053	72	1	CAUC	0	145	95	0	1
1238	3143	66	1	CAUC	0	145	83	0	0
1610	4108	93	0	CAUC	0	145	82	0	0
1236	3141	68	1	HISP	1	145	83	1	0
2024	6421	65	0	HISP	1	145	68	1	1
24	96	62	0	HISP	1	145	71	0	1
1178	2191	78	1	HISP	1	145	58	0	1
595	2417	72	0	CAUC	1	146	50	0	1
1630	4283	69	1	CAUC	0	146	89	0	1
1946	6175	67	1	HISP	1	146	79	1	0
1499	3731	46	1	HISP	0	146	105	1	0
809	2514	69	0	HISP	1	146	92	0	0
1033	4566	75	0	HISP	1	146	72	0	0
708	1108	60	1	HISP	1	146	91	0	0
1733	4705	75	1	HISP	1	146	66	0	1
1574	3975	73	1	CAUC	0	146	77	1	1
1158	1571	96	0	CAUC	0	146	60	0	1
1164	2126	70	0	CAUC	1	146	67	0	1
1377	3353	66	0	CAUC	0	146	79	0	1
648	58	82	0	HISP	1	146	96	0	0
1008	1836	73	1	HISP	1	146	75	0	1
582	2539	81	1	HISP	0	146	82	0	0
1206	3183	63	1	HISP	1	146	72	0	0
84	526	74	0	AA	0	147	70	0	0
1886	5745	69	0	CAUC	1	147	73	1	1
358	1213	77	1	CAUC	1	147	85	0	0
131	455	67	1	HISP	1	147	74	1	0
421	313	65	1	HISP	1	147	78	0	1
520	1816	58	1	HISP	0	147	80	0	1
872	2830	73	0	AA	1	147	84	0	0
761	2113	88	0	CAUC	1	147	89	1	0
1713	4882	66	1	CAUC	0	147	77	1	1
438	1454	89	1	CAUC	1	147	71	0	1
242	902	67	1	HISP	0	147	99	1	0
1320	3051	87	1	HISP	1	147	74	0	1
1057	4750	78	1	CAUC	1	148	88	1	1
570	2379	83	0	CAUC	1	148	74	0	1
1806	5071	74	1	CAUC	0	148	85	0	1
732	1475	91	0	AA	1	148	65	1	0
1341	3285	64	1	HISP	0	148	35	1	0
1686	4930	79	0	HISP	0	148	78	0	0
800	2443	72	0	AA	0	149	76	1	0
978	4389	78	1	AA	0	149	80	1	0
1429	3398	69	1	HISP	0	149	72	1	1
93	374	71	0	HISP	1	149	68	1	0
1017	4436	80	1	HISP	1	149	90	0	1
1141	295	74	0	CAUC	1	149	75	0	1
981	4043	96	0	CAUC	0	149	78	0	0
1074	4567	61	1	CAUC	0	149	89	0	1
1412	3371	76	0	HISP	1	149	77	1	1
1034	4574	79	1	HISP	1	149	83	1	0
448	1482	73	0	HISP	1	149	81	0	0
861	2582	52	1	HISP	0	149	95	0	1
1225	3021	72	1	HISP	0	149	85	0	1
1226	3022	88	0	HISP	0	149	54	0	1
127	437	73	0	AA	1	150	80	1	1
1228	3024	77	1	CAUC	0	150	73	0	1
810	2524	63	0	HISP	0	150	80	1	1
937	2961	72	1	HISP	1	150	75	1	1
1050	4757	61	1	HISP	1	150	97	0	1
1799	4946	71	1	HISP	0	150	66	0	0
1676	4674	84	1	HISP	0	150	68	0	1
935	2946	60	0	HISP	1	150	89	0	0
60	190	84	0	HISP	1	150	73	0	0
1461	3532	90	0	CAUC	1	150	61	0	0
1093	4510	69	1	CAUC	1	150	76	0	1
1131	97	65	1	CAUC	0	151	77	1	0
1765	5036	64	0	HISP	1	151	90	1	0
1753	4983	76	1	HISP	1	151	73	1	1
1566	3934	79	1	HISP	0	151	68	0	1
1039	4671	84	1	HISP	0	151	80	0	1
786	2378	66	1	#N/A	1	151	87	0	1
1045	4759	77	0	AA	1	151	85	1	1
276	1127	69	0	AA	1	151	69	0	0
1486	3717	82	1	CAUC	0	151	68	1	1
996	4316	96	0	CAUC	0	151	65	0	0
1722	4883	56	1	CAUC	0	151	86	0	1
232	1016	69	0	HISP	1	151	97	1	0
1211	3208	78	1	HISP	1	151	81	0	0
645	18	77	1	CAUC	0	152	62	0	1
508	1717	78	1	HISP	0	152	80	1	1
805	2475	90	1	HISP	0	152	81	0	1
959	4007	66	1	HISP	0	152	79	0	1
792	2429	70	0	AA	1	152	90	0	1
1078	4561	65	0	AA	1	152	77	0	0
1616	4325	72	1	CAUC	0	152	88	0	1
361	1250	83	1	HISP	1	152	87	1	1
1312	2166	87	1	HISP	1	152	59	0	1
1659	4186	73	1	HISP	0	152	80	0	1
353	1423	63	1	AA	1	153	106	1	1
1388	3447	71	1	AA	1	153	104	0	0
1248	3167	84	0	HISP	1	153	79	1	1
1497	3757	78	0	HISP	0	153	73	1	1
1367	3336	73	1	HISP	0	153	86	0	1
1351	3306	70	1	CAUC	0	153	86	1	1
606	2681	74	1	CAUC	0	153	65	0	1
101	586	77	1	HISP	0	153	80	0	0
512	1759	91	1	HISP	0	153	76	0	1
594	2409	72	1	HISP	1	153	90	0	0
1307	3009	85	1	HISP	1	153	74	0	0
1035	4580	78	0	HISP	1	153	97	0	0
1822	5107	69	0	AA	0	154	74	0	1
450	1492	68	1	AA	0	154	91	0	1
180	768	74	0	AA	1	154	72	0	0
1849	5140	53	0	CAUC	1	154	74	1	0
791	2422	69	1	HISP	0	154	86	1	1
1115	4439	68	1	HISP	0	154	84	1	0
1698	4919	78	1	HISP	1	154	83	1	0
490	2032	55	1	HISP	1	154	83	1	1
973	1643	76	1	HISP	1	154	97	0	1
323	1218	66	1	HISP	1	154	60	0	1
1260	3195	62	1	HISP	0	154	95	0	1
585	1605	64	1	AA	1	154	90	1	0
1324	3061	72	1	CAUC	1	154	91	1	1
1448	3451	69	1	CAUC	0	154	82	0	0
1005	4204	67	1	CAUC	0	154	85	0	1
1245	3154	78	1	HISP	0	154	65	0	0
1221	3216	88	1	HISP	0	154	73	0	0
1816	5092	79	0	HISP	0	154	61	0	0
207	892	67	0	AA	1	155	91	0	0
848	2646	81	1	CAUC	0	155	82	1	1
1680	4904	75	1	CAUC	0	155	87	0	1
300	1070	71	0	AA	0	155	90	1	1
1000	4292	77	0	CAUC	1	155	75	0	0
1766	5037	77	1	HISP	0	155	62	1	1
1586	2673	69	1	AA	0	156	70	1	1
1295	3322	80	1	HISP	1	156	99	1	1
1285	3266	52	1	HISP	1	156	96	0	0
1758	5052	89	1	HISP	0	156	93	0	1
1518	3963	70	1	AA	1	156	88	1	0
22	93	76	0	AA	0	156	68	0	0
897	2805	78	1	CAUC	0	156	90	1	1
146	666	97	1	CAUC	1	156	58	0	1
470	1635	56	1	HISP	1	156	94	1	0
309	1116	55	1	HISP	0	156	81	0	1
348	1401	85	1	HISP	0	156	79	0	0
1224	3018	86	1	HISP	1	156	81	0	1
1705	5041	69	1	CAUC	0	157	84	1	0
1384	3405	75	0	CAUC	0	157	78	1	1
1477	3696	67	1	CAUC	1	157	88	0	1
622	2750	70	1	HISP	1	157	77	0	1
333	1277	84	0	HISP	0	157	68	0	0
895	2781	89	1	HISP	0	157	55	0	0
666	620	70	0	HISP	1	157	95	0	0
889	2734	70	0	AA	0	157	89	0	1
820	2574	73	1	CAUC	0	157	87	0	0
925	2905	75	1	CAUC	1	157	76	0	1
1253	3174	88	1	CAUC	0	157	76	0	0
1570	3957	83	1	CAUC	0	157	108	0	1
890	2739	69	0	HISP	0	157	78	1	0
360	1248	68	1	HISP	0	157	76	0	1
1103	4420	79	1	CAUC	0	158	59	0	0
1166	2102	73	0	HISP	1	158	69	0	0
1679	4672	94	0	HISP	1	158	58	0	0
9	31	59	0	AA	0	158	90	0	1
704	1045	76	0	HISP	1	158	66	0	0
754	1807	78	0	HISP	1	158	53	0	0
908	2863	63	1	HISP	0	158	99	0	1
1540	3762	76	1	HISP	1	158	77	0	1
1061	4652	75	1	CAUC	0	159	83	1	1
931	2939	97	1	CAUC	0	159	75	0	0
1277	3253	87	1	CAUC	0	159	69	0	0
1465	3607	88	1	HISP	1	159	80	0	0
1428	3396	65	1	HISP	0	159	109	0	0
1160	2099	58	0	AA	1	159	85	1	0
1042	4762	79	1	CAUC	1	159	82	1	1
1195	3090	84	1	HISP	1	159	73	0	0
1743	4768	70	1	HISP	1	159	92	0	1
439	1455	92	1	CAUC	0	160	93	1	1
1091	4508	71	0	CAUC	0	160	75	1	1
1831	5103	83	0	CAUC	0	160	74	1	1
658	321	89	1	HISP	1	160	70	1	1
1581	4262	68	1	HISP	0	160	95	0	1
1602	4045	58	1	AA	1	160	66	1	1
717	1393	58	1	AA	1	160	90	0	1
312	1124	97	0	CAUC	0	160	80	1	0
757	1954	89	0	CAUC	0	160	67	1	0
565	2339	70	0	CAUC	0	160	93	0	1
803	2462	85	1	CAUC	0	160	101	0	1
1385	3417	72	1	CAUC	1	161	82	0	0
780	2337	67	1	HISP	0	161	88	0	1
842	2589	79	1	HISP	1	161	79	0	0
884	2929	86	1	CAUC	0	161	70	0	0
1597	3992	84	1	CAUC	1	161	74	0	0
1605	4048	75	1	HISP	0	162	73	0	0
1398	3677	58	1	AA	1	162	97	0	1
1154	1290	57	1	HISP	1	162	87	0	1
159	688	81	1	AA	0	163	61	1	1
1378	3373	71	1	HISP	1	163	69	1	0
1738	4692	79	1	HISP	1	163	86	1	1
806	2477	88	1	HISP	1	163	70	1	0
944	4625	68	0	HISP	0	163	96	0	0
228	1001	85	1	HISP	1	163	72	0	0
758	1970	63	1	CAUC	0	163	90	0	0
1322	3054	77	1	CAUC	0	163	85	0	1
1254	3178	66	1	HISP	1	163	81	1	0
1628	4285	85	1	HISP	0	163	72	0	1
1159	2098	58	0	#N/A	0	163	77	0	0
487	1932	64	1	AA	1	164	98	0	0
953	3386	75	1	CAUC	1	164	79	1	1
1803	5066	85	1	HISP	0	164	66	1	1
1427	3397	81	1	HISP	0	164	73	1	1
167	723	67	0	AA	0	164	82	1	1
750	1681	96	0	CAUC	0	164	88	1	0
1547	3828	85	1	CAUC	0	164	72	0	0
1020	4480	62	1	HISP	1	164	97	1	0
116	389	71	0	HISP	1	164	51	0	1
657	312	71	0	AA	1	165	83	1	0
231	1017	72	1	AA	0	165	82	0	1
1058	4640	97	0	CAUC	0	165	55	0	1
778	2331	93	1	CAUC	0	166	69	0	1
1189	2986	54	1	HISP	1	166	74	0	0
1446	3448	76	0	AA	1	166	81	0	0
1319	3052	87	0	HISP	1	166	89	1	0
1420	3384	65	1	HISP	0	166	104	0	0
566	2344	70	1	CAUC	0	167	106	0	1
662	365	56	1	HISP	0	167	89	0	0
568	2363	71	1	CAUC	1	167	86	1	1
679	809	69	1	HISP	1	167	86	1	1
542	1965	70	1	HISP	1	167	71	1	1
1813	5074	73	1	HISP	0	167	89	0	1
906	2845	78	1	CAUC	0	168	70	0	1
1297	3352	69	1	HISP	1	168	72	1	1
1661	4176	54	1	HISP	1	168	83	0	1
1404	3708	81	0	AA	0	168	80	0	0
1043	4761	88	0	HISP	1	168	54	1	0
1437	3432	89	0	HISP	0	168	63	0	0
562	2110	63	1	AA	1	169	97	1	0
891	2749	67	1	CAUC	1	169	93	0	1
524	1844	79	1	CAUC	0	169	91	0	0
766	2262	71	1	HISP	0	169	87	1	0
494	1638	70	1	HISP	1	169	97	1	1
1210	910	61	1	HISP	1	169	78	0	0
172	738	54	1	HISP	0	170	98	0	1
878	2686	53	0	HISP	1	170	74	0	0
431	1584	95	0	CAUC	0	170	57	1	0
1624	4295	89	0	CAUC	0	170	72	0	1
376	1302	62	1	HISP	1	170	97	1	1
1577	4238	66	0	HISP	1	170	81	1	1
42	117	78	1	HISP	0	171	74	1	1
710	1159	72	1	HISP	1	171	74	0	1
610	1435	56	0	AA	1	171	91	1	0
1284	3123	68	1	HISP	1	171	81	1	1
913	2875	87	0	CAUC	1	172	73	0	1
1408	3714	65	1	HISP	1	172	99	0	0
1612	1819	75	0	HISP	1	172	77	1	0
942	4624	63	1	HISP	1	172	106	1	1
736	1467	76	1	HISP	0	172	99	0	1
189	802	74	1	CAUC	1	173	75	0	0
488	2004	71	1	HISP	1	173	57	0	1
967	3853	96	0	CAUC	0	173	59	0	0
1782	5076	58	0	CAUC	0	173	92	0	1
597	2439	71	0	HISP	1	173	79	0	0
166	728	86	1	CAUC	1	174	77	0	1
1541	3764	81	1	HISP	1	174	98	1	1
1830	5102	84	0	HISP	0	174	82	0	0
1433	3222	94	1	CAUC	1	174	59	0	1
1979	6218	62	1	AA	1	176	112	0	1
1370	3341	97	0	HISP	0	176	68	1	0
1635	4257	71	1	HISP	1	176	92	1	1
1194	1051	78	1	AA	0	176	63	0	0
1532	4135	58	1	HISP	1	176	68	1	0
310	1120	79	1	CAUC	1	177	52	1	0
256	992	71	0	HISP	0	177	74	0	0
1538	4175	58	1	HISP	0	177	119	0	0
240	888	96	1	CAUC	0	178	82	0	0
106	603	62	0	CAUC	1	178	98	0	0
855	2567	58	1	HISP	0	178	93	1	1
990	4355	63	1	HISP	0	178	99	1	1
1348	3300	90	1	HISP	0	178	90	1	1
1495	3754	93	0	CAUC	0	178	75	0	1
356	1212	78	0	AA	1	179	74	0	1
514	1777	94	1	HISP	0	179	92	0	0
1038	4660	80	0	HISP	1	179	80	0	0
108	607	69	1	HISP	0	180	86	0	0
325	1230	66	1	AA	1	180	87	0	0
99	563	84	0	HISP	0	180	67	0	0
912	2874	83	0	HISP	0	180	95	0	0
1746	4888	54	1	HISP	1	181	112	1	1
1072	4570	81	1	HISP	1	181	105	0	0
1632	4259	81	0	HISP	1	182	64	1	1
700	1209	70	0	HISP	1	182	91	0	0
200	852	75	1	HISP	1	182	87	0	0
1106	4409	90	1	CAUC	0	183	85	0	1
1089	4537	92	1	HISP	0	183	84	0	1
250	978	86	1	#N/A	0	183	75	0	0
430	1530	58	0	AA	1	184	94	0	0
412	1449	68	0	HISP	1	184	85	1	1
509	1748	92	1	CAUC	0	185	83	0	0
1747	4894	68	0	HISP	1	185	67	1	1
640	2926	84	1	CAUC	1	185	85	0	1
564	2315	80	1	CAUC	0	186	83	0	1
1611	4105	74	1	HISP	0	186	85	0	0
1244	3155	83	1	HISP	0	186	98	1	1
17	43	90	1	CAUC	0	187	71	1	1
429	1528	78	1	HISP	1	187	93	0	0
1654	4207	78	1	AA	0	188	113	0	1
1032	4565	61	0	HISP	1	188	100	1	0
243	903	86	1	HISP	1	188	87	1	0
691	970	75	0	AA	0	188	88	0	0
1316	3047	97	0	HISP	1	188	98	0	0
985	4374	93	0	HISP	1	188	65	0	0
147	667	87	1	HISP	0	190	86	0	0
837	2482	73	1	HISP	1	190	100	0	0
1578	4244	66	1	HISP	0	190	105	0	0
305	1086	95	0	HISP	1	190	81	0	0
1349	3304	81	0	HISP	1	190	77	0	0
1100	4712	90	1	HISP	0	190	94	0	0
1639	4240	81	0	HISP	0	191	64	1	0
1693	4925	78	0	HISP	0	192	85	0	1
919	2893	75	0	HISP	1	193	98	1	1
455	1503	95	1	CAUC	0	193	91	1	1
1634	4256	66	1	HISP	1	194	81	0	1
1309	3013	93	1	HISP	1	194	83	1	1
847	2645	75	0	CAUC	1	195	94	0	0
612	2704	66	1	HISP	0	196	109	1	0
1359	3324	76	0	HISP	1	196	60	1	1
1456	3466	96	1	CAUC	0	197	76	0	1
1434	3418	84	0	HISP	0	197	97	1	0
1358	3325	88	0	CAUC	1	198	90	0	1
1487	3732	89	1	HISP	1	203	95	0	1
762	2235	64	0	AA	1	209	122	0	0
637	2889	92	1	CAUC	0	210	73	0	0
16	40	66	1	HISP	0	215	118	0	1
1489	3743	72	1	HISP	0	221	102	0	1
992	4351	85	1	CAUC	0	221	108	1	1
61	192	74	0	HISP	1	222	100	0	0
654	188	64	0	AA	1	NA	NA	1	1
618	2844	70	1	AA	0	NA	NA	0	0
1	11	62	1	HISP	1	NA	NA	0	1
6	23	61	1	HISP	1	NA	NA	0	0
883	2916	61	1	HISP	0	NA	NA	0	0
47	211	65	1	HISP	0	NA	NA	0	1
563	2316	79	0	#N/A	1	NA	NA	1	1
1013	4442	76	0	#N/A	0	NA	NA	1	0
1001	4291	87	1	#N/A	0	NA	NA	1	1
552	2042	90	0	#N/A	0	NA	NA	0	0
1553	3834	78	1	#N/A	0	NA	NA	0	1
980	3993	72	1	#N/A	1	NA	NA	0	0
1652	4206	91	0	#N/A	0	NA	NA	0	0
313	1131	70	1	#N/A	0	NA	NA	0	0
385	1336	80	1	#N/A	1	NA	NA	0	0
518	1805	89	1	#N/A	1	NA	NA	0	0
555	2076	59	1	#N/A	0	NA	NA	0	1
522	1824	83	1	#N/A	0	NA	NA	0	0
91	371	51	1	HISP	0	NA	NA	1	0
11	12	54	0	HISP	1	NA	NA	0	1
655	210	63	1	HISP	0	NA	NA	0	0
722	1287	76	1	#N/A	1	NA	NA	1	1
374	1295	75	1	#N/A	0	NA	NA	1	1
384	1333	83	1	#N/A	0	NA	NA	1	1
926	2909	95	1	#N/A	1	NA	NA	1	0
1182	2966	55	0	#N/A	0	NA	NA	1	0
1435	3423	57	1	#N/A	0	NA	NA	1	0
1460	3531	71	0	#N/A	0	NA	NA	1	1
692	977	94	1	#N/A	0	NA	NA	0	1
367	1276	89	0	#N/A	0	NA	NA	0	0
368	1280	74	1	#N/A	0	NA	NA	0	0
538	1925	75	1	#N/A	0	NA	NA	0	0
549	2036	56	0	#N/A	1	NA	NA	0	1
561	2109	77	1	#N/A	1	NA	NA	0	1
893	2787	95	0	#N/A	1	NA	NA	0	0
900	2809	69	1	#N/A	0	NA	NA	0	1
631	2852	51	1	#N/A	0	NA	NA	0	0
1185	2975	68	1	#N/A	1	NA	NA	0	0
1235	3136	90	1	#N/A	0	NA	NA	0	1
1247	3157	79	1	#N/A	0	NA	NA	0	1
1263	3210	73	1	#N/A	0	NA	NA	0	1
1347	3303	62	1	#N/A	1	NA	NA	0	1
1572	3995	85	1	#N/A	0	NA	NA	0	0
