# Supplementary material for: Coronary collateralization shows sex and racial-ethnic differences in obstructive artery disease patients
Source: PLoS One. 2017 Oct 10;12(10):e0183836. doi: 10.1371/journal.pone.0183836 (PMC5634541; doi:10.1371/journal.pone.0183836)
Supplement: S2 BIM File — (BIM) [file pone.0183836.s010.bim]

1	rs12565286	0	721290	G	C
1	rs12082473	0	740857	T	C
1	rs2980319	0	777122	A	T
1	rs2905036	0	792480	C	T
1	rs4245756	0	799463	T	C
1	rs3748597	0	888659	T	C
1	rs2341354	0	918573	A	G
1	rs4970403	0	926431	A	T
1	rs13129	0	990839	A	G
1	rs6667248	0	1017216	C	T
1	rs9442372	0	1018704	A	G
1	rs11260595	0	1039098	T	G
1	rs4970405	0	1048955	C	T
1	rs9442385	0	1097335	T	G
1	rs11260554	0	1129672	A	C
1	rs10907175	0	1130727	C	A
1	rs6603781	0	1158631	T	C
1	rs11260562	0	1165310	T	C
1	rs3753340	0	1217058	T	C
1	rs4970431	0	1242215	T	C
1	rs2274264	0	1242468	T	C
1	rs12354350	0	1411876	T	C
1	rs2296715	0	1498152	A	G
1	rs6603791	0	1500941	G	A
1	rs909823	0	1647686	A	C
1	rs867207	0	1711414	G	A
1	rs12126768	0	1778090	G	T
1	rs16824543	0	1871337	T	C
1	rs3820011	0	1888193	A	C
1	rs13303201	0	1903712	T	G
1	rs6605081	0	1930754	T	C
1	rs13303344	0	1948400	G	T
1	rs3121822	0	1972462	C	T
1	rs2459994	0	2024064	T	C
1	rs12563290	0	2028737	C	G
1	rs3107126	0	2081642	A	C
1	rs262666	0	2082814	C	G
1	rs262641	0	2104981	C	T
1	rs2460000	0	2156362	A	G
1	rs12385717	0	2184855	G	C
1	rs16824948	0	2186220	T	C
1	rs12084736	0	2189580	A	G
1	rs2843163	0	2227422	A	G
1	rs12082516	0	2251160	C	T
1	rs12730391	0	2272064	A	G
1	rs2645072	0	2280423	A	C
1	rs2843130	0	2283313	G	C
1	rs6665546	0	2301691	T	C
1	rs16825081	0	2307678	G	C
1	rs12404555	0	2308224	C	G
1	rs4648633	0	2320702	C	T
1	rs16825102	0	2325371	A	G
1	rs3736330	0	2327075	T	C
1	rs2645081	0	2328714	T	C
1	rs41477744	0	2329564	A	G
1	rs12023660	0	2357810	A	G
1	rs2494640	0	2363327	G	C
1	rs1998759	0	2397174	T	C
1	rs3122920	0	2449711	A	G
1	rs2985862	0	2452569	A	G
1	rs10910086	0	2455633	G	C
1	rs1980789	0	2455863	C	A
1	rs10910097	0	2521430	A	G
1	rs7538063	0	2725952	A	G
1	rs12565258	0	2735820	G	C
1	rs4648482	0	2749921	G	A
1	rs897620	0	2787707	G	C
1	rs10910019	0	2789108	C	T
1	rs12063033	0	2793232	G	A
1	rs2842910	0	2817421	C	T
1	rs1869971	0	2833160	A	G
1	rs7541664	0	2865901	A	G
1	rs11583804	0	2878366	A	G
1	rs6659552	0	2879460	C	G
1	rs1572657	0	2902128	C	T
1	rs12089663	0	2905177	A	G
1	rs17391750	0	2909371	A	G
1	rs16823350	0	2932446	A	G
1	rs16823352	0	2934312	T	G
1	rs10752732	0	2936480	A	G
1	rs12057171	0	2974212	C	T
1	rs6665853	0	2981841	A	G
1	rs4648451	0	2994717	T	G
1	rs6695131	0	3000924	T	C
1	rs7543737	0	3009969	T	C
1	rs2981875	0	3010586	A	G
1	rs4648453	0	3025712	A	C
1	rs12135664	0	3026100	T	C
1	rs2817174	0	3044181	T	C
1	rs6698974	0	3044977	T	C
1	rs10909882	0	3049713	A	G
1	rs2817184	0	3058370	T	C
1	rs35005996	0	3068646	C	G
1	rs1736522	0	3080940	C	G
1	rs17390062	0	3089849	G	A
1	rs17390167	0	3094831	G	C
1	rs2651912	0	3110735	A	G
1	rs9659245	0	3112979	A	G
1	rs16823459	0	3114952	A	G
1	rs7517083	0	3123741	C	G
1	rs3753758	0	3127538	A	G
1	rs6424068	0	3127925	G	A
1	rs2651906	0	3135175	A	G
1	rs16823529	0	3137913	T	C
1	rs12075867	0	3137956	G	A
1	rs4648462	0	3165267	C	A
1	rs17398063	0	3172702	A	G
1	rs12045829	0	3175638	A	G
1	rs3002685	0	3177480	G	A
1	rs16823783	0	3197480	G	A
1	rs13374875	0	3200337	C	T
1	rs12409315	0	3229258	G	A
1	rs2500274	0	3237209	G	A
1	rs6690558	0	3237552	A	G
1	rs1108600	0	3241135	T	C
1	rs2483278	0	3252104	C	T
1	rs16824328	0	3254100	G	C
1	rs17399569	0	3278959	A	G
1	rs6424073	0	3285628	T	C
1	rs16823663	0	3286253	G	A
1	rs16823665	0	3288537	C	G
1	rs2493310	0	3294422	G	A
1	rs1538693	0	3294972	C	T
1	rs11584967	0	3297386	A	G
1	rs12085231	0	3297638	T	G
1	rs10492939	0	3302871	T	C
1	rs2493285	0	3333595	A	G
1	rs2493283	0	3337552	G	A
1	rs10492937	0	3339339	A	C
1	rs2483239	0	3344215	G	A
1	rs2493277	0	3346348	G	C
1	rs2493264	0	3353949	A	G
1	rs3806164	0	3380057	T	C
1	rs41495053	0	3420135	A	C
1	rs1896	0	3441382	A	G
1	rs4648392	0	3446813	T	C
1	rs13374641	0	3475201	T	C
1	rs10909969	0	3480149	T	C
1	rs12080677	0	3494079	G	A
1	rs10909974	0	3499067	T	C
1	rs2794327	0	3512341	C	T
1	rs4276857	0	3544346	C	T
1	rs2760319	0	3554624	T	C
1	rs10910003	0	3575929	A	G
1	rs4648545	0	3577321	A	G
1	rs874532	0	3581961	C	G
1	rs732901	0	3586250	T	C
1	rs3765696	0	3587505	C	T
1	rs12027041	0	3591448	G	C
1	rs751035	0	3608594	A	G
1	rs17379833	0	3620180	A	T
1	rs6695978	0	3648345	T	C
1	rs3903158	0	3655536	G	C
1	rs12120656	0	3665867	T	G
1	rs1181889	0	3671027	G	A
1	rs1181877	0	3680729	T	C
1	rs3737593	0	3696536	G	A
1	rs16824088	0	3696639	T	C
1	rs12122058	0	3698947	A	G
1	rs6692872	0	3705985	G	A
1	rs12403561	0	3717404	A	G
1	rs16824152	0	3743703	G	T
1	rs12093010	0	3751929	A	C
1	rs2298225	0	3756074	T	G
1	rs16824230	0	3766240	G	A
1	rs12734459	0	3792801	G	C
1	rs12132240	0	3794273	A	G
1	rs10909818	0	3801828	T	C
1	rs10797353	0	3812848	C	G
1	rs12032899	0	3999592	C	G
1	rs4654522	0	3999637	C	G
1	rs12724233	0	4002832	T	C
1	rs12079672	0	4003894	T	C
1	rs7519458	0	4007110	G	A
1	rs10737395	0	4007558	A	C
1	rs10915427	0	4012233	G	A
1	rs6681347	0	4015382	C	T
1	rs12031557	0	4034097	G	A
1	rs4654525	0	4040155	G	A
1	rs7413013	0	4055280	C	G
1	rs4654604	0	4078090	C	T
1	rs16840634	0	4078776	C	G
1	rs3813810	0	4088339	T	G
1	rs12409038	0	4095750	G	C
1	rs4266850	0	4113096	T	C
1	rs4495664	0	4115644	A	G
1	rs3856168	0	4116604	A	G
1	rs4391636	0	4130684	C	T
1	rs10915417	0	4137042	C	G
1	rs10915421	0	4145615	C	T
1	rs12065003	0	4150785	T	C
1	rs4481820	0	4152928	A	C
1	rs4351611	0	4157842	C	T
1	rs7523426	0	4160904	A	G
1	rs16840755	0	4167220	A	C
1	rs10492944	0	4171786	A	G
1	rs4131507	0	4194712	G	A
1	rs4589076	0	4217088	C	T
1	rs4654497	0	4224558	A	G
1	rs16840873	0	4227320	G	A
1	rs6695203	0	4233810	G	A
1	rs12074230	0	4240861	C	G
1	rs4654510	0	4263063	T	G
1	rs4233265	0	4281810	A	G
1	rs12120815	0	4283000	A	G
1	rs7528938	0	4284919	G	A
1	rs16840960	0	4286036	A	G
1	rs16840968	0	4291287	G	A
1	rs12124548	0	4302161	A	G
1	rs16841037	0	4316544	A	C
1	rs964716	0	4316688	T	C
1	rs10915489	0	4321467	G	A
1	rs16841063	0	4322086	A	G
1	rs12066140	0	4350859	G	T
1	rs10915506	0	4354462	G	C
1	rs693734	0	4364226	G	A
1	rs16838591	0	4367389	A	G
1	rs17448695	0	4367810	A	G
1	rs6686753	0	4367878	G	A
1	rs1817914	0	4367922	T	C
1	rs1495239	0	4370074	A	G
1	rs16838636	0	4370346	A	C
1	rs351596	0	4377911	C	T
1	rs351598	0	4379958	A	T
1	rs1874269	0	4380195	A	G
1	rs2411741	0	4380344	C	A
1	rs2130618	0	4381016	C	G
1	rs592386	0	4398696	A	G
1	rs12022854	0	4417961	T	C
1	rs12404603	0	4425876	T	C
1	rs1032325	0	4426797	T	C
1	rs12023786	0	4427083	T	C
1	rs12119772	0	4427523	T	C
1	rs16838830	0	4440598	C	T
1	rs10915528	0	4471374	C	T
1	rs4654534	0	4476384	A	T
1	rs1674877	0	4496659	A	G
1	rs16839003	0	4496706	G	A
1	rs780573	0	4501984	T	C
1	rs664520	0	4523357	G	A
1	rs1037800	0	4540795	T	C
1	rs16839089	0	4541444	A	G
1	rs705690	0	4549380	C	T
1	rs350189	0	4552059	C	T
1	rs13374152	0	4558972	A	G
1	rs11802495	0	4562270	A	G
1	rs17348734	0	4578728	A	C
1	rs10915551	0	4587595	T	C
1	rs10799244	0	4617856	C	T
1	rs10915561	0	4628570	T	C
1	rs1024139	0	4640902	C	T
1	rs17349020	0	4652284	T	C
1	rs164772	0	4652512	C	T
1	rs7518781	0	4653264	A	C
1	rs526695	0	4657049	A	G
1	rs12141994	0	4667996	G	C
1	rs10489133	0	4673937	T	C
1	rs4403602	0	4677535	C	G
1	rs12145928	0	4679563	G	C
1	rs12403290	0	4682532	A	C
1	rs12029434	0	4682722	G	A
1	rs900501	0	4717340	G	A
1	rs1483198	0	4717391	C	T
1	rs1564666	0	4732334	G	A
1	rs12409187	0	4733793	A	G
1	rs16839447	0	4735908	A	G
1	rs10915584	0	4736456	C	A
1	rs2071992	0	4738394	G	A
1	rs16839468	0	4750119	C	T
1	rs7525374	0	4754057	T	C
1	rs7549821	0	4757232	G	C
1	rs2071997	0	4758169	G	A
1	rs11800746	0	4758439	T	C
1	rs6686733	0	4763189	C	T
1	rs4654589	0	4764155	A	T
1	rs16839502	0	4777627	A	T
1	rs3820251	0	4781151	T	C
1	rs12135881	0	4781922	C	G
1	rs4448488	0	4792654	G	T
1	rs544738	0	4797498	G	T
1	rs449154	0	4811383	C	T
1	rs3766969	0	4814751	A	G
1	rs11591221	0	4817508	T	C
1	rs16838479	0	4817717	T	C
1	rs12029492	0	4833747	A	G
1	rs874613	0	4835893	A	G
1	rs11805709	0	4847594	A	G
1	rs2235441	0	4851209	A	G
1	rs4654606	0	4858408	T	G
1	rs10158511	0	4859308	C	T
1	rs16839672	0	4859864	T	C
1	rs12091444	0	4867752	A	C
1	rs12063965	0	4887387	A	C
1	rs12028621	0	4888723	T	A
1	rs7527319	0	4901737	C	A
1	rs12034948	0	4910371	G	A
1	rs10489138	0	4934067	T	C
1	rs7520488	0	4967739	C	G
1	rs10915670	0	4975417	A	G
1	rs10915671	0	4983217	T	C
1	rs12043326	0	4983479	C	T
1	rs2411955	0	4984994	C	T
1	rs16839877	0	5001647	C	T
1	rs12041887	0	5002170	G	A
1	rs7555212	0	5002367	G	A
1	rs6426370	0	5003665	C	A
1	rs10915298	0	5012301	T	C
1	rs12404173	0	5018078	A	G
1	rs7554632	0	5022944	T	A
1	rs12741441	0	5023599	T	A
1	rs7525837	0	5030660	T	C
1	rs10915303	0	5035188	G	A
1	rs6666330	0	5037812	C	T
1	rs12739724	0	5038051	A	G
1	rs6657381	0	5039093	T	C
1	rs10737392	0	5048934	A	C
1	rs10799150	0	5051633	G	T
1	rs6683624	0	5051710	T	C
1	rs1459753	0	5053101	A	G
1	rs1117325	0	5055187	T	C
1	rs11808607	0	5062188	G	A
1	rs9286975	0	5073092	G	A
1	rs10915316	0	5078939	T	C
1	rs7538599	0	5097535	A	G
1	rs12403444	0	5102144	C	T
1	rs12759849	0	5112057	G	C
1	rs6603832	0	5127543	T	C
1	rs1599169	0	5134631	A	G
1	rs11590026	0	5140226	T	C
1	rs3128689	0	5141640	G	T
1	rs12121092	0	5152159	A	C
1	rs3101225	0	5156245	C	A
1	rs7513500	0	5170642	G	A
1	rs6701939	0	5179806	A	G
1	rs12756944	0	5188954	A	G
1	rs10492924	0	5193116	T	C
1	rs16840024	0	5194221	A	G
1	rs6681148	0	5200509	A	G
1	rs12026730	0	5223182	A	G
1	rs16840076	0	5229465	G	C
1	rs12083008	0	5253532	G	A
1	rs12043987	0	5264697	C	T
1	rs35457436	0	5288559	G	A
1	rs4847562	0	5295776	G	A
1	rs7534404	0	5309255	A	G
1	rs4847582	0	5318071	C	G
1	rs972257	0	5322218	A	T
1	rs7528370	0	5323589	T	G
1	rs4847579	0	5332365	T	A
1	rs10492935	0	5341232	G	A
1	rs4287614	0	5353009	C	T
1	rs9439550	0	5357171	C	A
1	rs11579000	0	5362345	G	A
1	rs16840538	0	5390209	G	A
1	rs12085538	0	5392080	G	A
1	rs10799197	0	5402870	C	T
1	rs7364349	0	5421533	T	C
1	rs7512133	0	5421604	T	C
1	rs11583605	0	5425109	T	G
1	rs11801490	0	5463937	G	A
1	rs11582304	0	5467079	A	G
1	rs6603834	0	5475332	T	C
1	rs11260639	0	5475501	T	C
1	rs2355	0	5480260	G	A
1	rs7538250	0	5520871	T	C
1	rs12566922	0	5532101	G	T
1	rs17028061	0	5540323	C	A
1	rs12046983	0	5544823	C	G
1	rs17028069	0	5545279	T	C
1	rs12126301	0	5549445	T	C
1	rs2071958	0	5555684	A	G
1	rs1540325	0	5572037	C	T
1	rs17028184	0	5582774	A	G
1	rs2008457	0	5585215	T	C
1	rs7515958	0	5603850	G	A
1	rs11801138	0	5611257	T	C
1	rs7523214	0	5625929	C	G
1	rs4845837	0	5631545	T	A
1	rs17027022	0	5634721	G	A
1	rs11260648	0	5635290	T	C
1	rs1775403	0	5636732	C	T
1	rs1775405	0	5636830	A	C
1	rs12080410	0	5638673	G	C
1	rs1818038	0	5642511	T	C
1	rs1499404	0	5645776	A	C
1	rs1775416	0	5646264	A	G
1	rs12090011	0	5658761	A	G
1	rs11811237	0	5659652	T	C
1	rs11260661	0	5671493	C	G
1	rs17459914	0	5676653	C	G
1	rs17426290	0	5683697	T	C
1	rs945323	0	5683761	C	T
1	rs1695624	0	5684738	C	G
1	rs17028416	0	5689921	G	C
1	rs10465907	0	5700007	G	C
1	rs6675989	0	5707463	A	G
1	rs1499395	0	5707938	T	C
1	rs707586	0	5710443	G	A
1	rs1763319	0	5717552	A	C
1	rs17028547	0	5718367	G	T
1	rs7554423	0	5720154	T	C
1	rs12038069	0	5723563	C	G
1	rs17427900	0	5731558	A	G
1	rs12096787	0	5739589	A	C
1	rs770701	0	5743509	G	A
1	rs10492949	0	5744963	C	A
1	rs770711	0	5751020	A	G
1	rs17028692	0	5766279	A	G
1	rs12072588	0	5773942	A	G
1	rs9725810	0	5778789	G	A
1	rs10907212	0	5782721	T	C
1	rs2842258	0	5790498	G	A
1	rs17028728	0	5813298	A	G
1	rs17429690	0	5814135	A	G
1	rs17028753	0	5817474	A	T
1	rs12062185	0	5819554	A	C
1	rs4276922	0	5831118	G	A
1	rs11804517	0	5835065	A	G
1	rs4845824	0	5902050	G	C
1	rs11579676	0	5902086	A	G
1	rs11590626	0	5902314	A	G
1	rs17471243	0	5909639	C	G
1	rs548726	0	5913621	T	C
1	rs522049	0	5913893	T	C
1	rs12095710	0	5916458	G	A
1	rs11121605	0	5921585	T	A
1	rs11122116	0	5961652	A	G
1	rs17028879	0	5968049	T	C
1	rs12142363	0	5986409	C	G
1	rs12098207	0	5995089	A	G
1	rs10492950	0	6006572	A	G
1	rs4908458	0	6033973	T	C
1	rs806114	0	6067640	G	C
1	rs17029061	0	6087847	A	G
1	rs1295103	0	6088671	A	C
1	rs3789563	0	6104002	G	A
1	rs3789559	0	6105109	T	C
1	rs11121187	0	6140140	T	C
1	rs6701690	0	6141261	G	C
1	rs3789541	0	6141325	T	C
1	rs3789531	0	6144914	T	C
1	rs7554078	0	6144965	C	T
1	rs3789530	0	6153406	T	C
1	rs3810989	0	6163925	G	A
1	rs17489787	0	6204222	G	C
1	rs12734251	0	6205987	C	T
1	rs9434741	0	6217859	G	A
1	rs4908529	0	6222883	T	C
1	rs7542655	0	6243335	G	C
1	rs10864433	0	6261871	T	C
1	rs4908541	0	6291810	C	T
1	rs11590458	0	6314822	A	G
1	rs11811690	0	6317121	A	G
1	rs846103	0	6332669	A	G
1	rs6680950	0	6399780	G	A
1	rs17029376	0	6409979	G	A
1	rs11121879	0	6505671	T	C
1	rs2986737	0	6513908	G	A
1	rs3007421	0	6530189	T	C
1	rs1002966	0	6542330	G	A
1	rs4509598	0	6572332	T	C
1	rs1010583	0	6579460	A	G
1	rs7548042	0	6586070	C	T
1	rs11122083	0	6593532	A	G
1	rs11811658	0	6641758	G	A
1	rs17029628	0	6649277	C	T
1	rs200457	0	6705356	C	T
1	rs200444	0	6745444	T	C
1	rs17029843	0	6843928	C	A
1	rs11578279	0	6898515	T	G
1	rs12023462	0	6899863	G	A
1	rs17441830	0	6921578	G	A
1	rs10492951	0	6937771	G	A
1	rs17495634	0	6972308	A	G
1	rs4908428	0	6976368	A	G
1	rs41447147	0	6990491	C	T
1	rs4518923	0	7036802	G	A
1	rs12128446	0	7054607	G	A
1	rs6702309	0	7079257	T	G
1	rs17030160	0	7089029	C	A
1	rs7543003	0	7100465	T	C
1	rs7553100	0	7117542	A	G
1	rs4553221	0	7125582	A	G
1	rs12354171	0	7128443	G	A
1	rs17030214	0	7141204	T	C
1	rs11120837	0	7141813	G	A
1	rs2071918	0	7150577	A	G
1	rs11580767	0	7156289	T	C
1	rs10779675	0	7179861	C	A
1	rs12032971	0	7190806	G	A
1	rs1894647	0	7205950	A	G
1	rs17030465	0	7233397	T	C
1	rs6687729	0	7235628	G	C
1	rs4908605	0	7245434	A	C
1	rs2157499	0	7271472	C	T
1	rs12144179	0	7288507	T	C
1	rs2067996	0	7310351	T	C
1	rs6701870	0	7312258	C	T
1	rs9988463	0	7316668	C	T
1	rs4908612	0	7322160	T	A
1	rs1034454	0	7326520	G	T
1	rs2412147	0	7331347	T	C
1	rs6687562	0	7343666	C	T
1	rs17350193	0	7354117	A	G
1	rs10489142	0	7363310	C	T
1	rs7543711	0	7379198	T	C
1	rs6691196	0	7394818	C	G
1	rs845241	0	7408418	G	A
1	rs11801158	0	7417467	A	G
1	rs1418489	0	7425064	G	A
1	rs763163	0	7469038	A	G
1	rs12088178	0	7486317	C	T
1	rs17030828	0	7491320	A	G
1	rs17030829	0	7491424	C	G
1	rs1193221	0	7492991	C	A
1	rs12092405	0	7495373	G	A
1	rs1193247	0	7513252	A	G
1	rs1880808	0	7514621	G	A
1	rs7553147	0	7522995	T	A
1	rs17445205	0	7523780	T	C
1	rs732400	0	7529087	C	T
1	rs732401	0	7529244	T	C
1	rs6664987	0	7531338	A	G
1	rs11807910	0	7536615	A	G
1	rs17030961	0	7536883	A	G
1	rs17030993	0	7549488	G	A
1	rs12091424	0	7549740	G	A
1	rs1725261	0	7562436	C	A
1	rs12033734	0	7566789	G	C
1	rs11120958	0	7571463	G	A
1	rs6577446	0	7571996	T	C
1	rs1193167	0	7590448	C	T
1	rs10218514	0	7599332	T	C
1	rs17031077	0	7600729	T	C
1	rs12562733	0	7612386	C	G
1	rs17031105	0	7615315	A	G
1	rs12755955	0	7616740	G	A
1	rs6697897	0	7617555	C	T
1	rs17031148	0	7635002	A	G
1	rs17031150	0	7640619	A	C
1	rs12064138	0	7644206	C	A
1	rs4311910	0	7684413	C	T
1	rs6661496	0	7697179	T	A
1	rs4908660	0	7707287	C	T
1	rs9434882	0	7717962	G	C
1	rs17031270	0	7718955	C	G
1	rs4908473	0	7731730	C	T
1	rs17031321	0	7733885	A	G
1	rs12071434	0	7759064	T	G
1	rs12078131	0	7779801	T	C
1	rs41402249	0	7822723	C	G
1	rs707454	0	7823836	A	G
1	rs7515025	0	7826393	C	T
1	rs1044245	0	7829107	T	C
1	rs41454244	0	7829286	C	T
1	rs170631	0	7852117	G	C
1	rs1012477	0	7858135	C	G
1	rs4345826	0	7884633	G	A
1	rs17031661	0	7923576	C	T
1	rs579992	0	7927981	G	A
1	rs228721	0	7931588	A	C
1	rs161822	0	7989139	C	T
1	rs9657961	0	7999017	C	T
1	rs226472	0	8007922	G	A
1	rs178932	0	8030300	G	A
1	rs6703670	0	8030856	T	C
1	rs7516775	0	8032576	A	G
1	rs12748993	0	8129507	G	A
1	rs12134193	0	8176626	A	G
1	rs6698399	0	8183485	G	A
1	rs4908737	0	8187300	T	A
1	rs17032187	0	8195260	C	T
1	rs17032281	0	8222156	T	C
1	rs11121126	0	8237799	G	A
1	rs17032303	0	8262635	T	C
1	rs17509537	0	8272696	C	T
1	rs6683603	0	8273177	C	A
1	rs6699685	0	8282629	T	C
1	rs406236	0	8287500	T	C
1	rs7520292	0	8317958	A	C
1	rs159631	0	8342712	A	G
1	rs17032406	0	8343281	C	T
1	rs7532257	0	8365950	T	C
1	rs9628987	0	8386730	C	A
1	rs10864350	0	8394796	G	A
1	rs10779702	0	8423510	A	G
1	rs17380831	0	8436131	C	T
1	rs17032511	0	8440057	A	C
1	rs17032553	0	8487515	C	T
1	rs17032657	0	8596742	G	T
1	rs17386406	0	8643497	T	C
1	rs6679128	0	8702530	A	G
1	rs12083728	0	8769680	T	C
1	rs11804956	0	8794231	T	A
1	rs17032767	0	8828250	T	C
1	rs1006951	0	8931363	G	C
1	rs6660137	0	8933242	G	A
1	rs10864370	0	8985036	A	G
1	rs6577539	0	8989235	G	A
1	rs7417097	0	8993867	A	G
1	rs6684149	0	9003178	T	C
1	rs11809994	0	9005269	G	T
1	rs1409147	0	9005320	A	G
1	rs3765967	0	9011627	A	G
1	rs2274332	0	9017091	T	C
1	rs2274333	0	9017204	C	T
1	rs12061974	0	9018931	C	T
1	rs12127547	0	9036614	G	A
1	rs6577546	0	9039022	G	A
1	rs4908803	0	9060170	G	A
1	rs7547865	0	9061042	T	C
1	rs7516862	0	9061161	C	A
1	rs17389948	0	9062952	T	C
1	rs17033022	0	9067674	A	G
1	rs17027181	0	9068053	T	C
1	rs7530465	0	9068386	A	G
1	rs12063980	0	9074465	A	G
1	rs2027222	0	9084924	A	G
1	rs875996	0	9098230	T	C
1	rs17842190	0	9118423	T	C
1	rs6694527	0	9119028	A	G
1	rs11487892	0	9150871	C	G
1	rs1705299	0	9177317	T	C
1	rs12726928	0	9190254	T	G
1	rs6577553	0	9197461	T	C
1	rs797252	0	9223160	C	A
1	rs4908527	0	9234143	A	G
1	rs6669897	0	9240258	C	T
1	rs4908817	0	9245572	T	G
1	rs10864392	0	9250991	T	C
1	rs17033446	0	9267587	C	T
1	rs7534423	0	9280648	A	C
1	rs2157479	0	9291036	C	T
1	rs11121354	0	9327413	C	A
1	rs11121356	0	9330479	T	C
1	rs11590326	0	9339205	A	G
1	rs9442514	0	9355936	A	C
1	rs621846	0	9358243	G	A
1	rs1294028	0	9364634	A	G
1	rs17377443	0	9368136	A	G
1	rs1294054	0	9370383	T	G
1	rs1294055	0	9382034	A	C
1	rs9660159	0	9382469	T	C
1	rs926247	0	9394008	A	G
1	rs478103	0	9402403	T	C
1	rs41526651	0	9404693	C	A
1	rs11121380	0	9408959	C	A
1	rs9435245	0	9419290	G	A
1	rs11121389	0	9422435	A	G
1	rs553161	0	9422977	A	G
1	rs9660866	0	9432162	A	G
1	rs17393468	0	9438540	G	A
1	rs12077805	0	9441106	A	T
1	rs2311018	0	9441164	T	C
1	rs11121406	0	9466292	A	C
1	rs9787285	0	9499246	T	C
1	rs9662275	0	9500640	A	G
1	rs9662546	0	9501492	T	C
1	rs11121421	0	9502485	T	C
1	rs10735516	0	9507004	T	G
1	rs10864425	0	9526979	C	T
1	rs12062430	0	9546955	A	G
1	rs7413464	0	9556061	T	C
1	rs7415831	0	9559063	C	G
1	rs7542011	0	9571422	A	G
1	rs6664362	0	9613871	A	G
1	rs9430155	0	9637591	T	C
1	rs6669846	0	9650571	T	C
1	rs4074745	0	9656447	T	C
1	rs11799995	0	9673046	A	G
1	rs6540967	0	9677002	G	A
1	rs11121467	0	9698333	T	A
1	rs4300218	0	9725525	T	C
1	rs12730387	0	9731337	C	T
1	rs12092982	0	9732866	G	T
1	rs4846189	0	9738879	T	C
1	rs4240910	0	9750457	C	T
1	rs11801864	0	9755273	A	G
1	rs6541017	0	9771564	G	A
1	rs10864436	0	9801341	T	C
1	rs12034109	0	9832932	G	C
1	rs1619083	0	9881112	T	C
1	rs1933734	0	9902128	G	A
1	rs15177	0	9908482	A	G
1	rs7549820	0	9937589	T	C
1	rs946276	0	9950140	A	G
1	rs12097182	0	9984879	T	C
1	rs11578833	0	10068175	T	C
1	rs17034493	0	10134226	A	G
1	rs12076005	0	10209419	A	C
1	rs17034558	0	10228528	T	C
1	rs6671413	0	10281684	G	A
1	rs6541088	0	10342169	C	T
1	rs17397129	0	10345462	C	T
1	rs17034735	0	10386642	C	T
1	rs17034762	0	10397899	A	G
1	rs663364	0	10484416	G	T
1	rs11588734	0	10532981	G	A
1	rs10864460	0	10563671	C	G
1	rs2480782	0	10593296	T	G
1	rs2506891	0	10597053	T	G
1	rs17035313	0	10617191	C	T
1	rs2387144	0	10650382	T	C
1	rs284269	0	10655936	G	T
1	rs6657808	0	10656335	T	C
1	rs284267	0	10656351	T	G
1	rs6684576	0	10662878	T	C
1	rs17035493	0	10694040	G	A
1	rs17035549	0	10739863	T	G
1	rs556506	0	10740626	A	C
1	rs4845948	0	10757199	T	G
1	rs734736	0	10760510	G	A
1	rs710133	0	10771488	A	G
1	rs284277	0	10790797	C	A
1	rs6540946	0	10793411	A	G
1	rs2076492	0	10808587	G	A
1	rs17035678	0	10825657	T	C
1	rs17035680	0	10825686	G	A
1	rs17035686	0	10825699	T	C
1	rs205488	0	10827135	A	G
1	rs11121621	0	10848060	A	T
1	rs718047	0	10858746	C	A
1	rs6688450	0	10876600	A	G
1	rs535724	0	10906634	G	A
1	rs1292665	0	10907208	C	T
1	rs515331	0	10909593	G	A
1	rs1281001	0	10929298	A	G
1	rs1280995	0	10935423	T	C
1	rs7522413	0	10958935	T	C
1	rs6540954	0	10977102	T	G
1	rs1280985	0	10984406	A	T
1	rs1281003	0	10995479	A	G
1	rs12755921	0	11000276	T	C
1	rs1281030	0	11002579	G	T
1	rs12030940	0	11017551	G	A
1	rs9659356	0	11034817	G	A
1	rs7517230	0	11060799	T	A
1	rs3765897	0	11074582	C	T
1	rs6695096	0	11095039	C	T
1	rs12072693	0	11140443	A	G
1	rs41274510	0	11181985	A	G
1	rs12732063	0	11191232	A	G
1	rs3730384	0	11206623	A	G
1	rs4845992	0	11383839	T	A
1	rs2744826	0	11387622	C	T
1	rs2993660	0	11400567	C	G
1	rs2788568	0	11427891	G	A
1	rs6540971	0	11429689	C	G
1	rs11121724	0	11445223	T	C
1	rs4329522	0	11452291	T	C
1	rs6671983	0	11461601	A	G
1	rs6670949	0	11473161	A	G
1	rs17419268	0	11473323	C	T
1	rs3010217	0	11496715	G	A
1	rs12146008	0	11502851	A	G
1	rs3010220	0	11507303	T	C
1	rs6682318	0	11517135	A	G
1	rs7534387	0	11524782	A	G
1	rs7543377	0	11527304	G	A
1	rs17036950	0	11576206	T	C
1	rs11121762	0	11591804	A	T
1	rs2594307	0	11600358	T	G
1	rs2817581	0	11622979	T	C
1	rs10864520	0	11633982	C	T
1	rs2745276	0	11641283	A	G
1	rs714829	0	11651910	G	A
1	rs1810483	0	11671329	T	G
1	rs7550768	0	11680283	G	A
1	rs7526268	0	11702155	C	T
1	rs12139487	0	11717300	C	T
1	rs3125815	0	11722688	A	G
1	rs9430591	0	11727678	T	C
1	rs2143296	0	11746500	G	A
1	rs1534989	0	11761503	A	G
1	rs17037302	0	11763666	T	C
1	rs12045323	0	11764281	A	G
1	rs2336034	0	11772340	T	C
1	rs7529001	0	11784118	G	A
1	rs4846033	0	11788564	A	G
1	rs11121814	0	11797826	T	G
1	rs6419478	0	11798812	C	T
1	rs6677313	0	11809845	G	C
1	rs6661241	0	11815364	A	T
1	rs6700513	0	11816092	C	G
1	rs9651118	0	11862214	G	A
1	rs17037429	0	11873787	C	T
1	rs198404	0	11896827	A	T
1	rs17376426	0	11908167	T	C
1	rs1009591	0	11928830	G	A
1	rs11803049	0	11928895	A	G
1	rs12741980	0	11939593	G	T
1	rs744754	0	12008203	T	C
1	rs3766742	0	12065170	G	A
1	rs3766741	0	12071433	G	C
1	rs2295283	0	12082926	A	G
1	rs6658595	0	12094682	A	G
1	rs6665486	0	12117901	C	T
1	rs12138960	0	12140588	A	G
1	rs1201110	0	12153188	C	T
1	rs17037598	0	12153413	T	G
1	rs11121855	0	12156236	C	T
1	rs6665743	0	12157037	T	C
1	rs4845895	0	12164137	C	T
1	rs646249	0	12180124	G	A
1	rs11569909	0	12185533	G	A
1	rs6668157	0	12187130	A	G
1	rs17456501	0	12188614	T	C
1	rs7551317	0	12192306	T	C
1	rs1148471	0	12194612	C	T
1	rs3766735	0	12194745	A	G
1	rs6673261	0	12204283	A	G
1	rs1148459	0	12217852	T	G
1	rs686190	0	12223839	G	A
1	rs12062134	0	12231654	A	G
1	rs496888	0	12232806	C	T
1	rs5745984	0	12240415	C	G
1	rs5746003	0	12248739	A	T
1	rs5746016	0	12250979	A	G
1	rs5746059	0	12262792	G	A
1	rs235219	0	12264355	T	C
1	rs1061628	0	12267999	T	C
1	rs5746074	0	12268721	T	C
1	rs742353	0	12269707	T	C
1	rs17037861	0	12281273	C	T
1	rs235246	0	12316584	C	T
1	rs6685273	0	12373748	T	C
1	rs10864552	0	12418700	T	C
1	rs17457661	0	12436898	C	T
1	rs17423806	0	12440920	A	T
1	rs6683371	0	12492582	G	A
1	rs12137084	0	12521029	T	C
1	rs11121913	0	12526780	T	C
1	rs7546762	0	12563238	A	G
1	rs11121916	0	12564127	T	G
1	rs6659122	0	12615069	A	C
1	rs11121938	0	12627479	C	G
1	rs4300229	0	12634034	G	T
1	rs3128461	0	12639168	T	C
1	rs3121607	0	12648866	G	T
1	rs4373773	0	12651473	A	G
1	rs6541043	0	12668321	G	C
1	rs4394668	0	12671229	C	T
1	rs11121949	0	12671265	T	A
1	rs3000893	0	12683421	G	A
1	rs12402628	0	12684837	A	C
1	rs1892067	0	12686912	C	T
1	rs12080789	0	12690119	T	C
1	rs3000891	0	12699337	A	G
1	rs2493875	0	12710882	T	G
1	rs6680005	0	12714228	T	C
1	rs3010936	0	12717562	G	A
1	rs3010951	0	12757671	G	A
1	rs3010868	0	12763889	T	A
1	rs3000863	0	12775814	G	C
1	rs3010878	0	12780258	A	G
1	rs11121969	0	12785749	T	C
1	rs11809649	0	12808591	G	A
1	rs2884717	0	12830013	T	C
1	rs2076216	0	12836442	A	G
1	rs12567807	0	12852748	A	G
1	rs9728329	0	12882985	T	C
1	rs41468748	0	12911096	A	C
1	rs11122008	0	12918079	T	C
1	rs7525044	0	12998268	T	C
1	rs4113158	0	13214448	A	G
1	rs11122073	0	13354121	A	G
1	rs870007	0	13703662	G	A
1	rs10927559	0	13775026	T	G
1	rs3013086	0	13793392	G	A
1	rs3013101	0	13800135	C	T
1	rs2940309	0	13804340	G	C
1	rs3845608	0	13809227	C	A
1	rs454765	0	13813462	A	C
1	rs375996	0	13815792	C	T
1	rs354572	0	13826842	T	C
1	rs10803381	0	13827439	T	C
1	rs2990683	0	13841055	T	C
1	rs2282188	0	13842512	G	A
1	rs12029242	0	13846423	G	A
1	rs16851140	0	13846921	C	T
1	rs12068106	0	13855635	A	G
1	rs6661954	0	13862750	T	C
1	rs1610562	0	13874853	C	T
1	rs12735797	0	13905218	A	G
1	rs3845612	0	13916002	T	C
1	rs16852000	0	13920167	C	A
1	rs12566684	0	13922117	C	T
1	rs12039416	0	13931159	G	A
1	rs2788749	0	13932007	G	C
1	rs12080985	0	13936953	T	C
1	rs11587701	0	13946497	C	T
1	rs1772636	0	13947519	C	T
1	rs12085273	0	13948047	T	G
1	rs1772635	0	13948225	C	A
1	rs16852432	0	13949831	G	A
1	rs10803420	0	13954853	T	C
1	rs12409667	0	13955152	T	G
1	rs11799368	0	13973169	A	G
1	rs12561812	0	13973250	T	G
1	rs6677791	0	13988256	A	G
1	rs4077841	0	14020405	C	T
1	rs2473229	0	14055068	T	C
1	rs1203628	0	14070826	A	T
1	rs11579363	0	14104818	G	A
1	rs2235520	0	14128826	A	G
1	rs2281164	0	14130628	C	T
1	rs1810474	0	14145914	T	C
1	rs3820012	0	14150138	A	G
1	rs12092520	0	14156651	A	G
1	rs6693629	0	14159449	T	A
1	rs1203690	0	14162023	T	G
1	rs6675055	0	14185582	T	C
1	rs6665674	0	14185682	T	C
1	rs956604	0	14190032	C	T
1	rs17346826	0	14190295	T	A
1	rs10927942	0	14190328	T	C
1	rs7537478	0	14192950	A	G
1	rs10754901	0	14208024	T	C
1	rs12091229	0	14213963	C	T
1	rs17350970	0	14216150	T	C
1	rs2744650	0	14216926	G	C
1	rs6429800	0	14228077	C	T
1	rs7543809	0	14232929	G	A
1	rs11580525	0	14246931	C	T
1	rs12563157	0	14249237	A	G
1	rs16853208	0	14257199	G	A
1	rs12029613	0	14257761	A	G
1	rs7532844	0	14278991	T	A
1	rs12044299	0	14288119	A	G
1	rs12092233	0	14289509	A	C
1	rs12024045	0	14297220	C	T
1	rs12738601	0	14319717	A	G
1	rs17351165	0	14337601	A	G
1	rs6657972	0	14337881	G	A
1	rs7512633	0	14345827	T	C
1	rs17353495	0	14376224	A	T
1	rs4662093	0	14377914	A	G
1	rs16853513	0	14377938	C	G
1	rs7519048	0	14380326	G	C
1	rs16853532	0	14391320	A	C
1	rs3817958	0	14408108	C	T
1	rs11589207	0	14417167	T	C
1	rs16853584	0	14420140	C	G
1	rs4661471	0	14423009	A	G
1	rs7519796	0	14441384	T	C
1	rs2157564	0	14444653	T	A
1	rs16853613	0	14455748	G	A
1	rs10928043	0	14487284	C	T
1	rs7545744	0	14489019	T	A
1	rs10465643	0	14496138	T	C
1	rs675997	0	14507542	T	G
1	rs16853736	0	14509676	T	C
1	rs11582149	0	14520873	T	C
1	rs529819	0	14531407	G	C
1	rs7518617	0	14540677	C	T
1	rs4478803	0	14559081	A	G
1	rs1953828	0	14564701	A	G
1	rs10754915	0	14586318	A	G
1	rs10492981	0	14586394	C	G
1	rs4662138	0	14586554	A	G
1	rs6667451	0	14586955	A	G
1	rs1538534	0	14622770	C	A
1	rs12058269	0	14622823	T	C
1	rs7527386	0	14625524	T	A
1	rs12143153	0	14631625	T	C
1	rs1578131	0	14634803	G	T
1	rs16853931	0	14647667	T	C
1	rs11803759	0	14665131	A	G
1	rs2789742	0	14670764	A	G
1	rs2794612	0	14673271	A	G
1	rs12407887	0	14697489	T	C
1	rs17396659	0	14702518	A	G
1	rs820667	0	14707651	A	T
1	rs1556085	0	14719943	A	G
1	rs1328828	0	14720009	A	T
1	rs820668	0	14726096	A	G
1	rs12045738	0	14726123	T	A
1	rs12122566	0	14726396	T	C
1	rs4450012	0	14775550	T	C
1	rs16850285	0	14787410	T	C
1	rs12119122	0	14790432	G	C
1	rs10927440	0	14790842	A	G
1	rs9429230	0	14790931	A	C
1	rs2480057	0	14796432	A	G
1	rs9429233	0	14799283	C	T
1	rs11584308	0	14805993	C	G
1	rs12082114	0	14807836	C	G
1	rs12032621	0	14816878	T	A
1	rs16850384	0	14822916	G	A
1	rs12125185	0	14825696	C	A
1	rs4279844	0	14849772	T	C
1	rs6673698	0	14849996	G	A
1	rs10927460	0	14870568	G	A
1	rs11803051	0	14879491	C	T
1	rs869839	0	14886100	C	G
1	rs6666337	0	14900354	A	G
1	rs809755	0	14911005	G	A
1	rs2294885	0	14966422	A	T
1	rs7530236	0	14981000	C	T
1	rs2310877	0	14990371	C	T
1	rs10803296	0	15001731	C	A
1	rs10927503	0	15014789	T	G
1	rs6662845	0	15044948	A	G
1	rs6656371	0	15049953	T	C
1	rs16850791	0	15053090	T	A
1	rs3795755	0	15071735	T	C
1	rs12132834	0	15072279	T	C
1	rs10927530	0	15076305	A	G
1	rs6683649	0	15081183	C	G
1	rs10927533	0	15085775	A	G
1	rs12141316	0	15096222	C	G
1	rs4661524	0	15099722	G	A
1	rs4661525	0	15100801	G	C
1	rs12088443	0	15101344	T	C
1	rs1721831	0	15115510	T	C
1	rs6693267	0	15119708	A	G
1	rs2014618	0	15124697	T	C
1	rs3916544	0	15136508	T	C
1	rs16850884	0	15141976	T	C
1	rs6675636	0	15149171	T	C
1	rs12127407	0	15152755	C	T
1	rs17368807	0	15153369	A	G
1	rs705579	0	15153656	A	G
1	rs12134149	0	15154630	A	G
1	rs2103117	0	15156736	T	C
1	rs2005997	0	15157520	A	G
1	rs3845598	0	15189693	T	C
1	rs3765379	0	15190419	T	G
1	rs4661539	0	15192916	A	C
1	rs11578834	0	15207011	T	A
1	rs16851000	0	15207503	G	C
1	rs41491744	0	15208306	G	T
1	rs2801175	0	15224744	A	C
1	rs2807563	0	15237862	A	C
1	rs2801179	0	15238754	A	C
1	rs12569359	0	15259397	A	G
1	rs940393	0	15266213	A	G
1	rs12743836	0	15268363	G	C
1	rs12563750	0	15277342	A	C
1	rs7528855	0	15279196	T	C
1	rs11808058	0	15287126	A	G
1	rs6429698	0	15304602	T	C
1	rs4661553	0	15304859	T	C
1	rs10927617	0	15316647	A	G
1	rs16849136	0	15320461	T	C
1	rs12045446	0	15332890	A	T
1	rs6429700	0	15333748	C	T
1	rs10803339	0	15342571	A	G
1	rs17413451	0	15351283	T	C
1	rs16851160	0	15354296	A	G
1	rs10927634	0	15356565	T	C
1	rs938255	0	15360721	G	A
1	rs16851168	0	15362356	A	C
1	rs10754879	0	15373038	T	C
1	rs1513548	0	15379185	C	T
1	rs16851219	0	15398240	T	C
1	rs16851241	0	15401158	T	G
1	rs10489454	0	15405089	G	C
1	rs41496250	0	15424441	A	C
1	rs476859	0	15428508	T	C
1	rs496567	0	15435257	C	T
1	rs10927684	0	15464437	A	G
1	rs10754883	0	15471173	A	G
1	rs7543456	0	15476946	T	G
1	rs16851396	0	15522696	G	A
1	rs17382617	0	15528667	T	C
1	rs10927718	0	15530329	T	C
1	rs4297286	0	15544239	C	A
1	rs12124285	0	15548397	A	G
1	rs16851448	0	15549558	T	G
1	rs1780590	0	15559788	T	G
1	rs11585810	0	15569712	T	C
1	rs10927751	0	15589886	A	G
1	rs7526385	0	15593137	G	A
1	rs6679212	0	15595534	G	T
1	rs12074861	0	15600649	T	C
1	rs10927765	0	15610004	C	T
1	rs6693441	0	15631432	T	C
1	rs12088536	0	15636722	A	G
1	rs7518884	0	15647828	A	G
1	rs11582833	0	15663944	A	G
1	rs2479082	0	15674269	A	G
1	rs12081714	0	15681021	A	G
1	rs7545204	0	15681389	C	T
1	rs11582182	0	15683409	A	T
1	rs4661330	0	15687059	G	A
1	rs16851617	0	15699117	A	G
1	rs10927776	0	15701116	A	G
1	rs17368999	0	15702434	A	G
1	rs742366	0	15705130	A	C
1	rs3737690	0	15707137	T	C
1	rs2473344	0	15728289	T	C
1	rs16851637	0	15734387	A	G
1	rs6693417	0	15763340	G	A
1	rs16851653	0	15779113	A	G
1	rs7556116	0	15796714	T	C
1	rs6429746	0	15815579	A	G
1	rs4646070	0	15828594	G	C
1	rs4646067	0	15828762	T	C
1	rs4646054	0	15830863	T	C
1	rs2020902	0	15834360	C	T
1	rs4645995	0	15849003	C	G
1	rs16851781	0	15870503	T	C
1	rs7528011	0	15871154	G	A
1	rs10927815	0	15954429	G	A
1	rs11808281	0	15960608	T	C
1	rs7536923	0	15976951	A	G
1	rs12091731	0	16087824	A	G
1	rs1472554	0	16115333	G	C
1	rs16852096	0	16252533	C	T
1	rs848206	0	16252996	G	A
1	rs12046247	0	16310109	C	T
1	rs1763612	0	16332571	A	G
1	rs1739836	0	16337252	G	A
1	rs1056207	0	16344827	T	C
1	rs2007471	0	16368977	T	C
1	rs6698719	0	16449536	T	C
1	rs6684802	0	16449680	T	C
1	rs6603867	0	16474701	T	C
1	rs4661715	0	16495846	G	A
1	rs4661721	0	16514369	G	A
1	rs16852561	0	16514486	T	C
1	rs6672616	0	16567622	C	T
1	rs1002703	0	16579873	G	T
1	rs2983160	0	16621432	G	A
1	rs11803997	0	16701098	C	A
1	rs16852669	0	16723139	A	C
1	rs11260756	0	16759616	T	C
1	rs279023	0	16786168	T	C
1	rs16852757	0	16794147	A	C
1	rs149562	0	16795201	A	G
1	rs12093260	0	16806925	G	A
1	rs277447	0	16808694	G	T
1	rs4316363	0	16924151	G	A
1	rs530969	0	17022269	A	C
1	rs9727887	0	17048433	T	G
1	rs4920355	0	17286210	G	A
1	rs12745538	0	17299983	G	A
1	rs2647169	0	17371223	A	G
1	rs2235928	0	17379029	G	A
1	rs11203290	0	17389580	T	C
1	rs6701620	0	17396408	T	C
1	rs11587313	0	17401694	C	A
1	rs2235918	0	17422610	A	G
1	rs1883912	0	17437888	A	C
1	rs6701639	0	17456646	T	A
1	rs12085482	0	17476831	G	A
1	rs2454155	0	17483952	T	C
1	rs2454171	0	17491354	G	T
1	rs7532433	0	17509945	T	A
1	rs11203327	0	17520008	A	G
1	rs11583629	0	17526624	A	T
1	rs1015082	0	17529311	A	T
1	rs2293910	0	17531582	A	G
1	rs6667138	0	17540695	T	C
1	rs2977284	0	17542448	G	A
1	rs11589046	0	17546590	G	A
1	rs2293912	0	17550121	T	C
1	rs2293915	0	17551034	A	T
1	rs10127662	0	17554853	C	A
1	rs3750295	0	17559599	T	A
1	rs3750297	0	17559676	A	G
1	rs4363467	0	17586653	A	G
1	rs3003427	0	17589048	T	G
1	rs2272629	0	17593316	T	C
1	rs2977293	0	17599444	T	C
1	rs16824888	0	17609745	A	C
1	rs11579504	0	17633246	C	T
1	rs2501800	0	17635237	T	C
1	rs942460	0	17665685	C	G
1	rs16825533	0	17665881	G	A
1	rs6662651	0	17669911	T	C
1	rs2240335	0	17674537	T	G
1	rs12754590	0	17675121	C	A
1	rs1748015	0	17675650	C	T
1	rs6683201	0	17681277	A	G
1	rs16825849	0	17682215	C	G
1	rs12096509	0	17691727	A	C
1	rs1204898	0	17707739	A	G
1	rs10788668	0	17707798	C	T
1	rs12073549	0	17720545	T	C
1	rs12089849	0	17746033	C	A
1	rs12728891	0	17750263	C	G
1	rs4920371	0	17790244	T	A
1	rs11203414	0	17829956	G	A
1	rs2985872	0	17833145	T	C
1	rs12061392	0	17836695	T	C
1	rs2248129	0	17855824	G	A
1	rs2248713	0	17872659	A	C
1	rs41530444	0	17877490	T	C
1	rs17427202	0	17884357	C	T
1	rs2256787	0	17892816	T	G
1	rs2257121	0	17895212	A	G
1	rs12026569	0	17908177	A	T
1	rs4920380	0	17918600	T	C
1	rs1193341	0	17919207	G	A
1	rs6693036	0	17919817	C	T
1	rs1193339	0	17920155	C	T
1	rs12083884	0	17937553	G	A
1	rs12565468	0	17998777	T	C
1	rs869526	0	18000613	A	G
1	rs6665721	0	18003946	A	G
1	rs12091439	0	18014420	A	G
1	rs2134482	0	18019957	A	G
1	rs12063085	0	18031533	G	T
1	rs11203447	0	18041695	T	C
1	rs4920626	0	18046287	G	T
1	rs4920627	0	18047393	T	C
1	rs7512028	0	18059244	C	T
1	rs11810020	0	18083431	G	A
1	rs12086420	0	18088938	A	G
1	rs16830722	0	18090975	A	G
1	rs260519	0	18110701	C	T
1	rs1578214	0	18111955	C	T
1	rs500035	0	18132269	T	C
1	rs11810763	0	18143743	G	A
1	rs6674185	0	18144703	T	C
1	rs6679624	0	18148784	T	C
1	rs11203470	0	18158327	G	A
1	rs685987	0	18159495	A	C
1	rs708090	0	18159533	C	A
1	rs11203219	0	18176173	A	T
1	rs696324	0	18179276	T	A
1	rs563835	0	18201318	G	A
1	rs10082297	0	18209809	T	C
1	rs638425	0	18210028	T	C
1	rs16861167	0	18220515	T	C
1	rs11580247	0	18233159	A	T
1	rs12087706	0	18241309	T	C
1	rs4920397	0	18257178	C	G
1	rs594011	0	18264738	C	T
1	rs619345	0	18270883	G	A
1	rs4920399	0	18281918	T	A
1	rs1192573	0	18286068	G	A
1	rs794229	0	18289233	T	G
1	rs12076050	0	18298172	A	G
1	rs16861364	0	18311069	G	A
1	rs11203252	0	18323910	G	T
1	rs1192624	0	18338418	T	C
1	rs16861419	0	18339866	G	A
1	rs1108624	0	18342807	T	C
1	rs11800261	0	18344233	T	C
1	rs4920292	0	18347599	T	A
1	rs12057922	0	18350790	C	T
1	rs16861487	0	18363307	C	T
1	rs9728680	0	18386891	T	C
1	rs4920422	0	18392752	T	G
1	rs10158340	0	18393005	A	G
1	rs17433514	0	18395713	T	C
1	rs12730245	0	18416642	A	T
1	rs12565367	0	18420144	G	A
1	rs12079776	0	18425261	A	G
1	rs10157701	0	18438930	A	G
1	rs16861571	0	18441153	T	G
1	rs12756842	0	18446816	A	G
1	rs12401347	0	18451420	G	A
1	rs12131391	0	18460469	A	G
1	rs11583067	0	18464298	A	G
1	rs9661646	0	18480158	T	C
1	rs9659686	0	18484110	G	C
1	rs17435018	0	18487906	A	G
1	rs12076097	0	18489319	G	A
1	rs11260939	0	18490269	G	A
1	rs11803718	0	18490709	A	G
1	rs1031570	0	18503814	T	C
1	rs4920448	0	18504792	G	A
1	rs17435426	0	18509216	G	A
1	rs12087645	0	18509667	T	C
1	rs12046227	0	18521739	T	C
1	rs908203	0	18525024	C	T
1	rs16861694	0	18525249	A	G
1	rs4920461	0	18533281	A	G
1	rs1417756	0	18550654	A	G
1	rs3738089	0	18554711	C	A
1	rs6663092	0	18562985	T	C
1	rs2883821	0	18566851	G	A
1	rs997007	0	18566990	C	G
1	rs872730	0	18570206	A	G
1	rs109490	0	18572901	T	C
1	rs223198	0	18576713	G	A
1	rs11260966	0	18578248	C	G
1	rs516656	0	18589743	G	C
1	rs7542149	0	18591321	T	C
1	rs223189	0	18601602	G	A
1	rs41388954	0	18606533	C	G
1	rs223160	0	18623324	G	C
1	rs1832787	0	18626917	A	G
1	rs586433	0	18628584	C	T
1	rs223158	0	18630213	T	A
1	rs4920476	0	18643349	C	T
1	rs17277497	0	18643411	C	G
1	rs1040623	0	18646231	A	G
1	rs737121	0	18651073	T	C
1	rs851444	0	18657450	C	T
1	rs11260983	0	18658537	A	G
1	rs33947700	0	18665124	A	G
1	rs7517220	0	18668339	A	G
1	rs16861839	0	18688078	A	G
1	rs12070561	0	18690613	A	C
1	rs12078718	0	18701731	T	C
1	rs10157096	0	18702563	T	C
1	rs2271861	0	18703672	T	C
1	rs10492995	0	18707373	G	T
1	rs11585826	0	18712835	C	G
1	rs1336131	0	18722737	A	C
1	rs1878975	0	18733117	C	T
1	rs7512850	0	18737016	A	G
1	rs7529216	0	18737780	G	T
1	rs12136062	0	18767081	A	G
1	rs12408368	0	18769575	A	G
1	rs2184708	0	18781288	T	C
1	rs1414642	0	18787446	A	G
1	rs12409379	0	18791011	T	C
1	rs12041192	0	18793386	T	C
1	rs3007730	0	18797100	C	A
1	rs7528206	0	18807117	G	A
1	rs3007719	0	18811668	T	C
1	rs4531264	0	18816616	C	T
1	rs17351871	0	18838322	C	G
1	rs2816028	0	18855542	T	A
1	rs714174	0	18855560	T	C
1	rs12401403	0	18863502	G	A
1	rs2745329	0	18872413	A	T
1	rs4375229	0	18874253	T	C
1	rs2816039	0	18887706	C	T
1	rs11806753	0	18899511	C	T
1	rs2816060	0	18903563	A	T
1	rs6684839	0	18920685	T	C
1	rs12092183	0	18924920	T	G
1	rs16862102	0	18946308	A	C
1	rs10489154	0	18951905	A	G
1	rs2298893	0	18977337	T	C
1	rs3791031	0	18994434	A	T
1	rs12141588	0	18995326	T	C
1	rs2236830	0	19001748	C	T
1	rs9439718	0	19006933	A	C
1	rs2860130	0	19012764	C	G
1	rs2282704	0	19023846	T	C
1	rs2743200	0	19027802	G	A
1	rs515739	0	19031894	G	C
1	rs17352302	0	19035202	T	C
1	rs624761	0	19044877	C	T
1	rs851123	0	19046485	G	A
1	rs2236817	0	19049615	T	G
1	rs2236815	0	19049946	A	G
1	rs2236808	0	19054978	A	G
1	rs2743189	0	19056382	A	G
1	rs9439734	0	19065786	G	A
1	rs551027	0	19069844	C	T
1	rs12066169	0	19070568	A	G
1	rs12123797	0	19090350	T	C
1	rs12075043	0	19091468	G	T
1	rs9439743	0	19094829	C	A
1	rs6669544	0	19109036	C	G
1	rs4076925	0	19113026	C	T
1	rs6603910	0	19113058	T	C
1	rs6603911	0	19116233	A	G
1	rs12566799	0	19123033	A	G
1	rs7418296	0	19131080	A	G
1	rs12061114	0	19131155	G	A
1	rs7512463	0	19138532	A	G
1	rs6603914	0	19140202	G	A
1	rs4920550	0	19160236	A	G
1	rs7513755	0	19173614	C	A
1	rs4920564	0	19179104	G	T
1	rs9701796	0	19186129	G	C
1	rs2230705	0	19203997	C	G
1	rs9426726	0	19214499	G	T
1	rs16862344	0	19221842	C	T
1	rs4912044	0	19230263	A	G
1	rs16862359	0	19237390	C	T
1	rs4911977	0	19239515	C	T
1	rs16862370	0	19241904	C	A
1	rs4603153	0	19249116	A	G
1	rs16862413	0	19296891	A	G
1	rs6426630	0	19339070	T	C
1	rs912845	0	19358015	G	T
1	rs12048640	0	19379847	C	G
1	rs3748762	0	19400626	C	T
1	rs16862514	0	19407771	T	C
1	rs12164496	0	19408135	C	G
1	rs16862539	0	19431880	T	A
1	rs4912050	0	19470662	G	A
1	rs12122656	0	19526363	C	T
1	rs6661253	0	19570146	A	G
1	rs9426799	0	19571633	T	C
1	rs4912058	0	19586967	C	T
1	rs10917331	0	19604101	T	C
1	rs11808495	0	19636041	A	G
1	rs859217	0	19640698	T	C
1	rs2268807	0	19676426	T	A
1	rs214341	0	19680558	C	T
1	rs191942	0	19691754	T	C
1	rs214321	0	19693128	T	G
1	rs884075	0	19699346	G	A
1	rs4244002	0	19738190	T	C
1	rs12062411	0	19739310	C	G
1	rs3790759	0	19746599	C	T
1	rs7528035	0	19796706	A	G
1	rs12067162	0	19803247	G	A
1	rs4912106	0	19808828	C	T
1	rs6669110	0	19809002	C	A
1	rs11802524	0	19810646	A	C
1	rs873095	0	19823329	A	G
1	rs10917475	0	19860697	T	A
1	rs12123337	0	19862411	C	T
1	rs12133620	0	19897942	G	A
1	rs7518758	0	19942002	T	C
1	rs2294629	0	19943823	A	C
1	rs2792059	0	19956374	A	C
1	rs6658108	0	19995491	A	G
1	rs3790757	0	19997908	T	C
1	rs16822721	0	20013408	C	A
1	rs3813987	0	20015655	G	T
1	rs4912146	0	20026901	C	G
1	rs12759415	0	20035649	C	G
1	rs3934190	0	20047186	T	C
1	rs7539841	0	20049351	A	C
1	rs10917527	0	20057205	G	A
1	rs960243	0	20058237	C	A
1	rs11801111	0	20060965	C	T
1	rs3850533	0	20061456	G	A
1	rs1002103	0	20061862	A	G
1	rs1269029	0	20065270	T	G
1	rs12064049	0	20067043	G	A
1	rs1983602	0	20081064	A	G
1	rs6669059	0	20109839	C	A
1	rs7546098	0	20128945	C	G
1	rs7513369	0	20138436	G	T
1	rs1317209	0	20140036	A	G
1	rs3767216	0	20140340	G	A
1	rs3767217	0	20140389	A	T
1	rs3820317	0	20140581	A	G
1	rs3820329	0	20142434	T	C
1	rs17396847	0	20144332	A	G
1	rs16822923	0	20144980	T	C
1	rs12076332	0	20151082	G	A
1	rs2314762	0	20158604	C	A
1	rs2314763	0	20159377	A	T
1	rs10799845	0	20173036	A	G
1	rs12136562	0	20177668	A	G
1	rs17397248	0	20188401	A	T
1	rs2315059	0	20211792	G	A
1	rs10916669	0	20234258	A	C
1	rs1111872	0	20240590	G	A
1	rs16823116	0	20244739	C	G
1	rs2233688	0	20250730	C	T
1	rs12059920	0	20257351	C	T
1	rs16823174	0	20267631	G	A
1	rs6685105	0	20272918	C	T
1	rs13375942	0	20292378	G	A
1	rs10916681	0	20295992	T	C
1	rs876018	0	20301927	A	T
1	rs955587	0	20303151	T	C
1	rs818958	0	20303607	G	T
1	rs3753827	0	20305887	T	G
1	rs1395470	0	20334629	A	G
1	rs10916703	0	20395497	T	C
1	rs719543	0	20399052	C	G
1	rs7538957	0	20411645	A	G
1	rs11573291	0	20417765	A	G
1	rs6699362	0	20423099	C	A
1	rs765838	0	20423210	G	A
1	rs10916707	0	20428553	G	C
1	rs1395468	0	20435466	G	A
1	rs10916711	0	20441633	C	T
1	rs569039	0	20442273	C	T
1	rs3736979	0	20442691	T	C
1	rs1567102	0	20444473	T	C
1	rs16823482	0	20444796	G	A
1	rs636584	0	20451812	G	C
1	rs11582251	0	20452614	A	G
1	rs4654839	0	20467577	C	T
1	rs12025316	0	20494741	G	C
1	rs7542968	0	20500591	A	G
1	rs2301479	0	20502361	T	A
1	rs11588698	0	20503183	T	C
1	rs6685058	0	20519462	C	T
1	rs7523307	0	20526070	A	G
1	rs7533370	0	20542980	G	A
1	rs2213801	0	20544835	T	C
1	rs12135822	0	20556029	C	T
1	rs6656257	0	20561069	G	A
1	rs7514659	0	20561434	G	T
1	rs10916731	0	20564149	G	T
1	rs743983	0	20583322	G	T
1	rs17352761	0	20583734	C	G
1	rs11581645	0	20593925	C	G
1	rs11803209	0	20611320	G	A
1	rs12093201	0	20622272	A	G
1	rs16823838	0	20631012	G	C
1	rs16823861	0	20639363	A	G
1	rs2072751	0	20680718	A	G
1	rs12081729	0	20683865	C	T
1	rs11809282	0	20691863	A	G
1	rs6426634	0	20702231	T	C
1	rs12024068	0	20709519	A	C
1	rs10753501	0	20758192	A	C
1	rs7513147	0	20762133	G	T
1	rs1555797	0	20762896	A	G
1	rs4655210	0	20766157	G	A
1	rs12044712	0	20766279	C	A
1	rs10916802	0	20778268	A	G
1	rs12729829	0	20782750	C	A
1	rs419064	0	20784416	G	A
1	rs12023000	0	20789645	G	A
1	rs11805579	0	20791010	A	G
1	rs1152987	0	20825364	A	C
1	rs11589696	0	20835994	T	C
1	rs10493000	0	20865879	C	A
1	rs675397	0	20883422	C	T
1	rs41415447	0	20891826	G	A
1	rs1781466	0	20892325	A	G
1	rs639400	0	20900123	T	C
1	rs818202	0	20916791	A	G
1	rs10916827	0	20933341	T	C
1	rs488991	0	20940258	T	A
1	rs2298300	0	20975463	C	T
1	rs10916846	0	20986557	C	T
1	rs2170336	0	20994952	A	G
1	rs16824412	0	20997310	C	A
1	rs10157351	0	20997340	G	T
1	rs685071	0	21004472	A	G
1	rs17407280	0	21020405	T	C
1	rs12728802	0	21020868	A	G
1	rs2076856	0	21021175	A	G
1	rs536421	0	21021226	A	G
1	rs11578911	0	21048117	A	C
1	rs2274119	0	21071967	A	G
1	rs3014581	0	21094433	C	G
1	rs17449243	0	21174429	C	T
1	rs3767244	0	21180013	A	G
1	rs12726543	0	21239334	A	G
1	rs9426746	0	21551003	A	C
1	rs6426676	0	21554319	A	G
1	rs2282715	0	21581765	T	C
1	rs2282713	0	21588116	T	C
1	rs1067216	0	21595553	T	A
1	rs3026868	0	21598136	T	C
1	rs7525186	0	21637316	G	A
1	rs12116775	0	21640501	A	G
1	rs213035	0	21655313	T	C
1	rs3026815	0	21664475	T	C
1	rs16825276	0	21685445	A	G
1	rs12084005	0	21687757	G	T
1	rs2682362	0	21688141	T	C
1	rs4463635	0	21705311	G	A
1	rs2682360	0	21723129	T	C
1	rs1935574	0	21734462	T	A
1	rs12750103	0	21736327	G	A
1	rs10916983	0	21742737	A	G
1	rs10916992	0	21769997	G	A
1	rs10916995	0	21790721	C	T
1	rs17420195	0	21794061	T	C
1	rs7518950	0	21804457	A	G
1	rs16825415	0	21820858	T	C
1	rs7536545	0	21844822	T	C
1	rs10493007	0	21857248	C	T
1	rs16825522	0	21863367	T	A
1	rs9662008	0	21870726	C	T
1	rs1697414	0	21874996	A	T
1	rs10917021	0	21917234	C	T
1	rs12130950	0	21935467	T	C
1	rs9426672	0	21936909	G	A
1	rs7550977	0	21942957	A	G
1	rs2275360	0	21943820	T	C
1	rs710946	0	21947851	T	G
1	rs7354914	0	21953287	T	C
1	rs829373	0	21988563	T	C
1	rs6426723	0	21989375	C	T
1	rs10917033	0	22003367	G	C
1	rs16825800	0	22003666	G	C
1	rs12404648	0	22008798	C	T
1	rs16825823	0	22021862	A	G
1	rs16825842	0	22028804	G	A
1	rs482791	0	22036256	A	C
1	rs1384673	0	22068259	A	G
1	rs333177	0	22069792	C	G
1	rs17459139	0	22160111	T	C
1	rs12741617	0	22174911	T	C
1	rs12404444	0	22190933	A	G
1	rs897472	0	22191031	G	T
1	rs989994	0	22206649	T	C
1	rs16826031	0	22231446	G	T
1	rs7512059	0	22251607	T	C
1	rs9426787	0	22251801	C	T
1	rs9426790	0	22252790	T	C
1	rs16826053	0	22255684	C	T
1	rs12025633	0	22276058	A	G
1	rs17427572	0	22287866	T	C
1	rs12070671	0	22328518	A	T
1	rs2501276	0	22373624	A	G
1	rs12035094	0	22384713	A	C
1	rs16826283	0	22386930	C	G
1	rs16826354	0	22391767	T	C
1	rs10917152	0	22425642	T	C
1	rs10917157	0	22453324	C	T
1	rs10493011	0	22475816	A	G
1	rs7517829	0	22480159	G	A
1	rs2807364	0	22485843	C	G
1	rs1569580	0	22487500	T	C
1	rs16826677	0	22493018	T	C
1	rs2807355	0	22493977	T	G
1	rs10753531	0	22514236	A	G
1	rs4625251	0	22520751	A	G
1	rs17356087	0	22536534	C	T
1	rs17356177	0	22549764	A	G
1	rs12128603	0	22564787	A	G
1	rs875975	0	22575940	C	G
1	rs16826845	0	22577056	G	A
1	rs2473241	0	22596600	A	G
1	rs10917196	0	22622513	A	G
1	rs4654793	0	22622957	A	C
1	rs10799746	0	22625246	G	T
1	rs7531369	0	22639161	C	G
1	rs16826918	0	22644857	G	A
1	rs11580218	0	22649487	T	G
1	rs6660965	0	22659243	A	G
1	rs1934477	0	22664774	T	C
1	rs11584197	0	22666980	T	C
1	rs12756978	0	22684755	G	C
1	rs1320601	0	22705665	A	G
1	rs10917221	0	22709136	G	A
1	rs6657950	0	22711208	G	C
1	rs4609399	0	22732703	T	G
1	rs7547689	0	22740365	A	G
1	rs6426755	0	22758583	T	A
1	rs209729	0	22835677	T	C
1	rs12406194	0	22856339	T	C
1	rs962889	0	22857252	T	C
1	rs209714	0	22871312	A	G
1	rs766910	0	22872687	G	T
1	rs11584687	0	22877240	C	T
1	rs742775	0	22887434	A	G
1	rs3767555	0	22914160	C	G
1	rs10917263	0	22916671	A	G
1	rs11586741	0	22924783	T	C
1	rs7536607	0	22946767	A	C
1	rs2935542	0	22963471	C	T
1	rs12740591	0	22965003	T	C
1	rs12040131	0	22989698	C	G
1	rs292010	0	22989745	T	C
1	rs292004	0	22993714	G	A
1	rs294216	0	23002459	G	A
1	rs2869514	0	23020257	T	G
1	rs6687402	0	23031406	A	G
1	rs16827476	0	23053536	T	C
1	rs6687487	0	23061551	A	G
1	rs10917288	0	23071845	G	C
1	rs10157808	0	23076916	G	C
1	rs2582021	0	23089261	T	C
1	rs3122405	0	23092066	T	G
1	rs4654814	0	23094421	T	C
1	rs7516175	0	23096818	G	T
1	rs2817901	0	23109291	T	C
1	rs10799762	0	23112369	C	A
1	rs12076863	0	23113910	T	G
1	rs16827555	0	23122540	A	G
1	rs2582036	0	23128940	T	A
1	rs4655129	0	23169528	G	A
1	rs6667289	0	23175151	C	G
1	rs16827672	0	23182684	T	C
1	rs7413155	0	23184206	T	G
1	rs16827678	0	23185449	G	A
1	rs6703896	0	23189059	A	G
1	rs2817893	0	23197913	A	G
1	rs16827699	0	23200129	A	G
1	rs10799771	0	23206684	C	T
1	rs10158095	0	23207352	A	G
1	rs6701919	0	23266340	G	C
1	rs1832047	0	23266939	T	C
1	rs309533	0	23297510	T	C
1	rs10917347	0	23376541	C	A
1	rs998894	0	23386166	G	A
1	rs16827981	0	23435538	T	C
1	rs16828001	0	23446272	C	T
1	rs11809418	0	23452742	A	G
1	rs4654837	0	23560000	A	G
1	rs1047694	0	23628436	A	G
1	rs17489856	0	23633381	C	T
1	rs16828286	0	23645455	T	C
1	rs604742	0	23685785	C	T
1	rs12127143	0	23690673	A	G
1	rs588641	0	23694021	T	C
1	rs6666439	0	23706653	T	C
1	rs12076866	0	23709199	A	G
1	rs12126283	0	23712625	T	C
1	rs1767142	0	23743698	T	C
1	rs716243	0	23746625	G	A
1	rs1198439	0	23749593	A	T
1	rs10799796	0	23807578	G	C
1	rs3218203	0	23837560	C	G
1	rs2811971	0	23838055	T	C
1	rs3218190	0	23841546	C	G
1	rs3218177	0	23845288	A	G
1	rs4649097	0	23887880	G	A
1	rs12239465	0	23907661	T	C
1	rs16828611	0	23928763	A	G
1	rs2811985	0	23939012	C	T
1	rs6677615	0	23942802	T	C
1	rs2864884	0	23945443	T	C
1	rs1316855	0	23945583	A	G
1	rs2811981	0	23950147	C	T
1	rs1579047	0	23997195	C	T
1	rs2864704	0	24004202	T	G
1	rs571479	0	24053465	T	A
1	rs9424398	0	24221834	T	G
1	rs6671665	0	24234369	C	G
1	rs10493018	0	24288184	G	T
1	rs1043880	0	24289057	G	C
1	rs4384166	0	24290790	T	C
1	rs11249085	0	24391181	C	G
1	rs16829059	0	24391742	T	C
1	rs4378147	0	24415047	A	G
1	rs4487973	0	24417868	A	G
1	rs12568789	0	24422626	A	G
1	rs12092673	0	24444541	T	C
1	rs11249201	0	24452399	C	T
1	rs12746876	0	24470924	C	G
1	rs4649190	0	24475252	C	T
1	rs11249006	0	24482474	A	G
1	rs2153334	0	24482748	A	C
1	rs10903046	0	24507855	C	T
1	rs10903047	0	24509074	T	A
1	rs7532146	0	24510932	G	A
1	rs4489498	0	24512055	G	A
1	rs870549	0	24525996	T	C
1	rs11249024	0	24527095	G	A
1	rs16860735	0	24527816	C	T
1	rs11249028	0	24530964	T	C
1	rs16860738	0	24532144	C	T
1	rs11585428	0	24552881	T	A
1	rs11586494	0	24574993	C	T
1	rs12407356	0	24578011	T	C
1	rs11249056	0	24581277	T	C
1	rs12086860	0	24581338	C	G
1	rs4233036	0	24602795	G	A
1	rs942542	0	24634427	T	C
1	rs16829432	0	24635315	G	C
1	rs635539	0	24641335	A	G
1	rs2251344	0	24641965	T	C
1	rs12561866	0	24651861	A	G
1	rs2486668	0	24658063	G	C
1	rs6424094	0	24686546	A	G
1	rs11249096	0	24707733	T	A
1	rs6694932	0	24743603	T	G
1	rs10489442	0	24749079	T	C
1	rs41406445	0	24771930	A	G
1	rs6688479	0	24776797	T	C
1	rs7518379	0	24784035	G	A
1	rs16829686	0	24785826	A	G
1	rs6688953	0	24788950	A	G
1	rs1929304	0	24822024	C	T
1	rs431454	0	24827829	G	A
1	rs16829813	0	24861748	A	C
1	rs11231	0	24863285	T	C
1	rs12138020	0	24901863	T	G
1	rs7527096	0	24902076	T	C
1	rs12129478	0	24904255	G	A
1	rs9328948	0	24917456	A	C
1	rs10903097	0	24947186	A	G
1	rs12239628	0	24950917	C	A
1	rs9725784	0	24959272	C	T
1	rs16829932	0	25022031	A	G
1	rs11249163	0	25022055	A	G
1	rs11805783	0	25023044	T	G
1	rs12058768	0	25121935	C	T
1	rs4428828	0	25142097	C	T
1	rs12089485	0	25182422	C	T
1	rs4437822	0	25185197	C	T
1	rs6600275	0	25186069	G	A
1	rs3131513	0	25193155	C	T
1	rs17360973	0	25197277	A	G
1	rs6663310	0	25222379	C	T
1	rs7553295	0	25224010	A	C
1	rs9438859	0	25224321	C	T
1	rs16830118	0	25226752	T	G
1	rs16830141	0	25239289	C	T
1	rs4478762	0	25281015	T	C
1	rs4648888	0	25286151	C	T
1	rs11249217	0	25297283	C	T
1	rs11581762	0	25298408	A	G
1	rs16830218	0	25310514	C	A
1	rs11584631	0	25314118	A	G
1	rs311433	0	25317228	G	C
1	rs311438	0	25320236	A	G
1	rs16830237	0	25320348	A	G
1	rs1555220	0	25337587	A	G
1	rs178134	0	25340885	G	C
1	rs12027713	0	25353946	G	C
1	rs11249247	0	25359373	A	G
1	rs311441	0	25372257	G	C
1	rs12031599	0	25391629	T	G
1	rs16830335	0	25400812	G	A
1	rs443523	0	25403783	A	C
1	rs12040971	0	25404109	A	G
1	rs16830361	0	25411940	G	A
1	rs803314	0	25424889	T	G
1	rs11802471	0	25456034	G	A
1	rs803306	0	25458699	A	C
1	rs12736320	0	25463636	G	C
1	rs10158481	0	25497792	T	A
1	rs4649077	0	25515194	T	C
1	rs7551191	0	25519134	T	G
1	rs12736858	0	25521090	A	G
1	rs2375278	0	25529038	T	C
1	rs11249010	0	25562087	T	C
1	rs1053359	0	25628073	C	G
1	rs1053361	0	25717308	C	G
1	rs4659357	0	25900240	A	G
1	rs4075441	0	25907087	C	T
1	rs12401509	0	25979175	A	G
1	rs876765	0	25984264	A	G
1	rs7533178	0	26005360	T	C
1	rs2744784	0	26030613	A	G
1	rs3014697	0	26053712	T	C
1	rs2786876	0	26073443	A	G
1	rs17163225	0	26087669	G	T
1	rs1415757	0	26091837	T	C
1	rs12043011	0	26106769	A	C
1	rs11811043	0	26108745	C	T
1	rs7349170	0	26116672	A	G
1	rs11247740	0	26137025	T	A
1	rs1044183	0	26144545	T	A
1	rs17163320	0	26173552	G	T
1	rs2745537	0	26175846	A	G
1	rs159524	0	26214603	C	G
1	rs10157690	0	26255147	G	A
1	rs2782820	0	26267260	A	G
1	rs12074251	0	26284281	A	G
1	rs4659362	0	26348049	T	C
1	rs17163470	0	26351382	G	A
1	rs4659403	0	26363601	A	G
1	rs2997448	0	26382578	T	C
1	rs2997444	0	26391140	A	C
1	rs12089458	0	26391259	A	G
1	rs1981135	0	26447739	C	T
1	rs17163582	0	26447817	T	A
1	rs4281320	0	26474439	G	T
1	rs3819033	0	26508293	T	C
1	rs17163666	0	26525383	G	A
1	rs17163713	0	26547316	C	G
1	rs11810112	0	26648534	T	C
1	rs11247921	0	26665602	G	C
1	rs7556628	0	26685190	G	A
1	rs6699091	0	26699051	T	G
1	rs12037475	0	26705640	A	C
1	rs7529342	0	26709504	C	T
1	rs17163902	0	26735358	A	G
1	rs17163904	0	26741106	C	T
1	rs17162122	0	26773391	G	C
1	rs12723046	0	26781555	T	C
1	rs17162134	0	26791299	G	C
1	rs17162165	0	26804009	A	G
1	rs1982525	0	26825582	G	C
1	rs17163960	0	26846770	A	G
1	rs6670311	0	26865485	C	G
1	rs6666757	0	26902694	A	T
1	rs406985	0	26903570	C	T
1	rs6598858	0	26909765	A	G
1	rs17162243	0	26909793	A	G
1	rs4970510	0	26910754	A	T
1	rs12137317	0	26940681	C	T
1	rs17162313	0	27176119	C	T
1	rs17279224	0	27178850	A	G
1	rs17162324	0	27206612	C	T
1	rs17162436	0	27378432	A	C
1	rs6674164	0	27379950	A	C
1	rs12035806	0	27382298	C	T
1	rs10430146	0	27384315	C	T
1	rs12130845	0	27400718	C	T
1	rs4631721	0	27468019	C	T
1	rs17162456	0	27488243	G	A
1	rs17162533	0	27624082	T	C
1	rs12752623	0	27628545	A	G
1	rs4463695	0	27635249	T	G
1	rs6663062	0	27660731	G	C
1	rs17162551	0	27686621	T	C
1	rs4075731	0	27690297	A	C
1	rs10794501	0	27699449	A	T
1	rs9438588	0	27844993	A	G
1	rs17357586	0	27873001	C	G
1	rs17162665	0	27931928	C	T
1	rs545502	0	27934863	T	C
1	rs6658795	0	27960011	T	C
1	rs1292082	0	27970068	T	C
1	rs11247652	0	27981827	T	C
1	rs12749246	0	27981867	A	G
1	rs2808427	0	27997135	G	A
1	rs17162722	0	27997568	A	G
1	rs10902662	0	27998394	A	G
1	rs41465049	0	28146682	C	A
1	rs3753393	0	28169402	G	A
1	rs11247696	0	28187716	G	A
1	rs11399	0	28212806	T	C
1	rs17162866	0	28216402	A	G
1	rs4908373	0	28249683	A	G
1	rs11587393	0	28260320	A	G
1	rs17162907	0	28263953	T	C
1	rs10902682	0	28274984	T	C
1	rs4466676	0	28294710	A	G
1	rs12565238	0	28299346	A	G
1	rs12136806	0	28310960	T	C
1	rs11247752	0	28426001	C	A
1	rs516140	0	28437824	A	C
1	rs11806397	0	28450288	T	C
1	rs17162980	0	28503603	A	G
1	rs905907	0	28520233	C	G
1	rs17162987	0	28521479	G	A
1	rs6686978	0	28563759	T	C
1	rs12129991	0	28567205	T	C
1	rs1283628	0	28638259	G	A
1	rs10794514	0	28659696	T	G
1	rs6666822	0	28660468	T	A
1	rs2853731	0	28863830	C	T
1	rs16837580	0	28888101	T	C
1	rs12077489	0	28934902	G	A
1	rs10915181	0	28941333	A	G
1	rs9426394	0	29007729	T	G
1	rs12749204	0	29176213	G	A
1	rs480076	0	29200326	T	C
1	rs157216	0	29208956	T	G
1	rs16837746	0	29220619	T	C
1	rs2985329	0	29333962	G	C
1	rs12130351	0	29396947	A	G
1	rs399891	0	29518245	A	G
1	rs16838010	0	29536276	C	T
1	rs7548622	0	29579157	A	G
1	rs12401971	0	29581381	T	C
1	rs17262440	0	29604772	G	A
1	rs12083729	0	29621524	C	T
1	rs3737606	0	29630956	G	A
1	rs2235937	0	29631909	G	A
1	rs1997865	0	29643881	A	T
1	rs1062921	0	29652675	T	A
1	rs16838142	0	29670073	G	A
1	rs873654	0	29678361	A	G
1	rs10915258	0	29693260	A	G
1	rs1325280	0	29695231	G	A
1	rs6695838	0	29699116	C	T
1	rs212306	0	29719475	C	T
1	rs9426339	0	29744277	T	C
1	rs6686991	0	29747162	G	T
1	rs11805994	0	29753449	T	C
1	rs10915272	0	29754708	A	G
1	rs9426449	0	29765602	A	T
1	rs4654342	0	29765644	A	G
1	rs1408859	0	29766149	A	G
1	rs7514421	0	29778101	C	T
1	rs10915288	0	29789248	G	T
1	rs1581798	0	29799278	C	T
1	rs6680855	0	29807638	C	T
1	rs10915294	0	29807688	C	T
1	rs6657446	0	29810605	C	A
1	rs6679435	0	29814235	A	G
1	rs4654357	0	29822383	C	G
1	rs7552197	0	29870380	A	G
1	rs3934509	0	29870824	T	C
1	rs10914282	0	30062973	T	C
1	rs9729975	0	30073828	G	A
1	rs9725360	0	30078751	C	T
1	rs271322	0	30097012	A	C
1	rs271313	0	30104144	A	G
1	rs187953	0	30113567	C	T
1	rs9442461	0	30121585	G	C
1	rs271379	0	30121603	A	C
1	rs10915116	0	30147600	T	C
1	rs271351	0	30152120	T	C
1	rs12140442	0	30158673	A	G
1	rs4949220	0	30174662	C	A
1	rs894216	0	30185088	G	A
1	rs11811396	0	30187374	A	G
1	rs16832830	0	30204211	C	G
1	rs12125419	0	30204943	T	G
1	rs11804052	0	30206791	A	G
1	rs16832840	0	30208374	A	G
1	rs1000902	0	30208395	G	C
1	rs10914309	0	30221765	G	A
1	rs17341197	0	30234841	T	C
1	rs11586793	0	30235082	T	G
1	rs12058382	0	30252104	T	C
1	rs6691847	0	30265652	T	C
1	rs12564644	0	30275487	G	A
1	rs1868305	0	30278193	G	A
1	rs12759686	0	30301327	C	A
1	rs895785	0	30310877	A	G
1	rs1448338	0	30349204	G	A
1	rs7552039	0	30353089	G	C
1	rs11584587	0	30361661	G	T
1	rs1550970	0	30367645	A	C
1	rs10798913	0	30371100	G	A
1	rs1349089	0	30384611	T	C
1	rs12071249	0	30399206	T	A
1	rs268958	0	30402968	C	T
1	rs4478859	0	30403470	C	T
1	rs4949232	0	30410502	C	A
1	rs4949522	0	30420739	T	C
1	rs267704	0	30437008	A	G
1	rs6696009	0	30441727	C	A
1	rs17263039	0	30444979	C	T
[truncated: 165,777 more rows]
