# Supplementary material for: Coronary collateralization shows sex and racial-ethnic differences in obstructive artery disease patients
Source: PLoS One. 2017 Oct 10;12(10):e0183836. doi: 10.1371/journal.pone.0183836 (PMC5634541; doi:10.1371/journal.pone.0183836)
Supplement: S1 FAM File — (FAM) [file pone.0183836.s011.fam]

1 11 0 0 1 2
6 23 0 0 1 2
8 44 0 0 1 2
15 41 0 0 1 2
16 40 0 0 1 2
17 43 0 0 1 2
19 46 0 0 2 2
20 52 0 0 2 2
26 107 0 0 1 2
29 82 0 0 1 2
30 81 0 0 1 2
32 68 0 0 2 2
37 86 0 0 2 2
38 84 0 0 2 -9
40 90 0 0 1 2
42 117 0 0 1 2
45 143 0 0 1 2
47 211 0 0 1 2
48 212 0 0 2 2
51 218 0 0 2 2
54 229 0 0 1 2
57 262 0 0 1 2
60 190 0 0 2 2
61 192 0 0 2 2
66 470 0 0 1 2
80 509 0 0 1 2
83 514 0 0 1 2
84 526 0 0 2 2
87 343 0 0 2 2
90 354 0 0 1 2
93 374 0 0 2 2
94 366 0 0 1 2
106 603 0 0 2 2
108 607 0 0 1 2
110 606 0 0 1 -9
112 373 0 0 1 2
115 393 0 0 1 2
118 401 0 0 1 2
121 402 0 0 2 2
122 428 0 0 1 2
127 437 0 0 2 2
131 455 0 0 1 2
132 461 0 0 1 2
135 464 0 0 1 2
147 667 0 0 1 2
159 688 0 0 1 2
165 583 0 0 1 2
166 728 0 0 1 2
172 738 0 0 1 2
173 748 0 0 1 2
175 758 0 0 1 2
177 762 0 0 2 2
179 779 0 0 1 2
180 768 0 0 2 2
181 781 0 0 1 2
182 787 0 0 2 2
183 788 0 0 1 2
184 786 0 0 1 2
185 793 0 0 1 2
187 800 0 0 2 2
188 799 0 0 1 2
189 802 0 0 1 2
202 855 0 0 1 2
207 892 0 0 2 2
208 896 0 0 1 2
214 944 0 0 1 2
218 948 0 0 1 2
219 964 0 0 1 2
222 972 0 0 1 2
224 949 0 0 1 2
225 974 0 0 1 2
228 1001 0 0 1 2
240 888 0 0 1 2
243 903 0 0 1 2
248 919 0 0 1 2
249 975 0 0 1 2
256 992 0 0 2 2
260 999 0 0 1 2
261 1003 0 0 1 2
266 326 0 0 1 2
285 1168 0 0 1 2
287 1172 0 0 1 2
296 1044 0 0 1 2
298 1056 0 0 1 2
299 1063 0 0 1 2
310 1120 0 0 1 2
313 1131 0 0 1 2
316 1128 0 0 1 2
323 1218 0 0 1 2
324 1235 0 0 1 2
326 1224 0 0 1 2
327 1240 0 0 1 2
331 1262 0 0 1 2
333 1277 0 0 2 2
339 1335 0 0 2 2
340 1343 0 0 1 2
342 1361 0 0 1 2
349 1402 0 0 1 2
353 1423 0 0 1 2
358 1213 0 0 1 2
370 1288 0 0 1 2
375 1299 0 0 1 2
377 1296 0 0 1 2
383 1331 0 0 1 2
385 1336 0 0 1 2
389 1348 0 0 1 2
396 1380 0 0 1 2
397 1381 0 0 1 2
398 1354 0 0 1 -9
412 1449 0 0 2 2
417 1464 0 0 1 2
418 1465 0 0 2 2
419 1470 0 0 1 2
421 313 0 0 1 2
425 1515 0 0 1 2
427 1529 0 0 1 2
429 1528 0 0 1 2
430 1530 0 0 2 2
433 1593 0 0 1 2
439 1455 0 0 1 2
450 1492 0 0 1 2
452 1495 0 0 2 2
453 1501 0 0 2 2
454 1502 0 0 1 2
457 1548 0 0 2 2
462 1621 0 0 1 2
464 1616 0 0 1 2
476 1854 0 0 1 2
477 1853 0 0 1 2
478 1875 0 0 2 2
483 1914 0 0 1 2
487 1932 0 0 1 2
488 2004 0 0 1 2
490 2032 0 0 1 2
494 1638 0 0 1 2
495 1654 0 0 1 2
503 1693 0 0 1 2
508 1717 0 0 1 2
509 1748 0 0 1 2
518 1805 0 0 1 2
520 1816 0 0 1 2
522 1824 0 0 1 2
524 1844 0 0 1 2
528 1877 0 0 1 2
533 1901 0 0 1 2
539 1953 0 0 1 2
552 2042 0 0 2 2
553 2061 0 0 1 2
555 2076 0 0 1 2
558 2083 0 0 1 2
562 2110 0 0 1 2
563 2316 0 0 2 2
564 2315 0 0 1 2
566 2344 0 0 1 2
570 2379 0 0 2 2
571 2380 0 0 1 2
575 2433 0 0 1 2
587 2260 0 0 1 2
593 2398 0 0 2 2
595 2417 0 0 2 2
599 2473 0 0 1 2
604 2635 0 0 1 2
612 2704 0 0 1 2
613 2706 0 0 1 2
618 2844 0 0 1 2
621 2735 0 0 1 2
622 2750 0 0 1 2
627 2796 0 0 1 2
639 2911 0 0 1 2
641 2937 0 0 1 2
643 2944 0 0 1 2
645 18 0 0 1 2
708 1108 0 0 1 2
747 2002 0 0 1 2
753 1802 0 0 1 2
649 85 0 0 2 2
662 365 0 0 1 2
746 2003 0 0 1 2
654 188 0 0 2 2
725 1366 0 0 1 2
690 941 0 0 1 2
698 1151 0 0 1 2
756 1917 0 0 1 2
721 1264 0 0 1 2
748 2009 0 0 1 2
712 1256 0 0 1 2
913 2875 0 0 2 2
848 2646 0 0 1 2
791 2422 0 0 1 -9
935 2946 0 0 2 2
930 2935 0 0 1 2
799 2456 0 0 1 2
833 2370 0 0 1 2
909 2864 0 0 1 2
800 2443 0 0 2 2
657 312 0 0 2 2
906 2845 0 0 1 2
852 2521 0 0 1 2
763 2242 0 0 1 2
923 1057 0 0 2 -9
856 2563 0 0 1 2
762 2235 0 0 2 2
786 2378 0 0 1 -9
821 2577 0 0 1 2
700 1209 0 0 2 2
847 2645 0 0 2 2
766 2262 0 0 1 2
809 2514 0 0 2 2
854 2559 0 0 1 2
859 2579 0 0 1 -9
832 2393 0 0 1 2
827 2300 0 0 1 2
851 2676 0 0 1 2
801 2460 0 0 1 2
837 2482 0 0 1 2
931 2939 0 0 1 2
918 2890 0 0 1 2
789 2396 0 0 1 2
780 2337 0 0 1 2
895 2781 0 0 1 2
805 2475 0 0 1 2
829 2353 0 0 1 2
868 2670 0 0 1 2
765 2256 0 0 1 2
778 2331 0 0 1 2
814 2548 0 0 1 2
785 2365 0 0 1 2
937 2961 0 0 1 2
878 2686 0 0 2 -9
936 2948 0 0 2 2
842 2589 0 0 1 2
891 2749 0 0 1 2
806 2477 0 0 1 2
919 2893 0 0 2 2
825 2297 0 0 1 2
855 2567 0 0 1 2
807 2503 0 0 1 2
810 2524 0 0 2 2
883 2916 0 0 1 -9
787 2383 0 0 1 2
734 1505 0 0 1 2
658 321 0 0 1 2
742 1618 0 0 1 2
663 592 0 0 1 2
877 2819 0 0 1 2
710 1159 0 0 1 2
666 620 0 0 2 2
726 1369 0 0 2 2
1091 4508 0 0 2 -9
1106 4409 0 0 1 -9
990 4355 0 0 1 -9
1036 4593 0 0 1 -9
973 1643 0 0 1 -9
959 4007 0 0 1 -9
960 4076 0 0 2 -9
1115 4439 0 0 1 -9
1019 1125 0 0 1 -9
1017 4436 0 0 1 -9
1102 4419 0 0 1 -9
1065 4588 0 0 1 -9
953 3386 0 0 1 2
1004 4205 0 0 2 -9
1103 4420 0 0 1 -9
986 4359 0 0 1 -9
1050 4757 0 0 1 -9
1061 4652 0 0 1 -9
1013 4442 0 0 2 -9
982 4060 0 0 1 -9
948 4673 0 0 1 -9
1001 4291 0 0 1 -9
954 115 0 0 1 2
1018 4471 0 0 1 -9
980 3993 0 0 1 -9
1092 4511 0 0 1 -9
1016 4435 0 0 1 -9
1039 4671 0 0 1 -9
1048 4758 0 0 1 -9
1031 4542 0 0 1 -9
1062 4602 0 0 1 -9
1041 4659 0 0 1 -9
976 4382 0 0 2 -9
1075 4560 0 0 1 -9
1009 4112 0 0 2 -9
998 4296 0 0 1 -9
1033 4566 0 0 2 -9
947 4669 0 0 1 -9
1032 4565 0 0 2 -9
944 4625 0 0 2 -9
1066 4586 0 0 1 -9
1095 4684 0 0 1 -9
1056 4751 0 0 1 -9
1014 4421 0 0 1 -9
1070 4573 0 0 1 -9
1097 4474 0 0 2 -9
1089 4537 0 0 1 -9
978 4389 0 0 1 -9
1057 4750 0 0 1 -9
1059 4641 0 0 1 -9
1219 3239 0 0 1 -9
1248 3167 0 0 2 -9
1258 3188 0 0 1 -9
1270 3228 0 0 1 -9
1285 3266 0 0 1 -9
1295 3322 0 0 1 -9
1354 3311 0 0 1 -9
1359 3324 0 0 2 2
1367 3336 0 0 1 2
1372 3345 0 0 1 2
1384 3405 0 0 2 2
1385 3417 0 0 1 -9
1386 2790 0 0 2 2
1388 3447 0 0 1 -9
1414 539 0 0 1 2
1421 3388 0 0 1 2
1427 3397 0 0 1 -9
1153 1273 0 0 1 2
1173 2153 0 0 1 2
1216 2648 0 0 1 2
1228 3024 0 0 1 2
1246 790 0 0 2 2
1260 3195 0 0 1 -9
1278 3254 0 0 2 -9
1337 3280 0 0 1 -9
1340 3282 0 0 1 -9
1348 3300 0 0 1 2
1370 3341 0 0 2 -9
1371 3343 0 0 1 2
1378 3373 0 0 1 -9
1389 3449 0 0 1 -9
1408 3714 0 0 1 2
1450 3454 0 0 1 -9
1130 55 0 0 1 2
1138 174 0 0 1 2
1145 858 0 0 1 2
1148 1004 0 0 1 2
1166 2102 0 0 2 2
1170 2163 0 0 1 2
1230 3034 0 0 1 2
1267 3225 0 0 1 -9
1277 3253 0 0 1 -9
1300 3366 0 0 1 -9
1330 3265 0 0 1 -9
1368 3335 0 0 2 -9
1416 3376 0 0 1 2
1429 3398 0 0 1 -9
1440 3438 0 0 1 -9
1477 3696 0 0 1 -9
1489 3743 0 0 1 2
1497 3757 0 0 2 2
1131 97 0 0 1 2
1149 1022 0 0 1 2
1156 1316 0 0 2 2
1187 2981 0 0 1 2
1197 3102 0 0 1 -9
1207 3186 0 0 1 2
1209 3196 0 0 1 -9
1279 3083 0 0 1 -9
1297 3352 0 0 1 -9
1314 3039 0 0 1 2
1328 3263 0 0 1 -9
1332 3270 0 0 1 -9
1350 3305 0 0 1 2
1393 3542 0 0 2 -9
1428 3396 0 0 1 -9
1465 3607 0 0 1 2
1498 3758 0 0 1 2
1499 3731 0 0 1 2
1157 1426 0 0 1 2
1189 2986 0 0 1 2
1192 3015 0 0 1 2
1512 3933 0 0 1 -9
1527 4036 0 0 2 -9
1531 4134 0 0 1 -9
1534 4153 0 0 2 -9
1541 3764 0 0 1 -9
1551 3830 0 0 1 -9
1552 3832 0 0 1 -9
1553 3834 0 0 1 -9
1567 3944 0 0 1 -9
1578 4244 0 0 1 -9
1585 4305 0 0 1 -9
1590 4334 0 0 1 -9
1591 4341 0 0 1 -9
1593 4343 0 0 1 -9
1630 4283 0 0 1 -9
1632 4259 0 0 2 -9
1654 4207 0 0 1 -9
1666 4133 0 0 1 -9
1276 3258 0 0 1 -9
1508 3904 0 0 1 -9
1515 3943 0 0 1 -9
1538 4175 0 0 1 -9
1545 3816 0 0 1 -9
1548 3846 0 0 1 -9
1560 3887 0 0 1 -9
1565 3935 0 0 1 -9
1566 3934 0 0 1 -9
1576 4230 0 0 1 -9
1581 4262 0 0 1 -9
1586 2673 0 0 1 -9
1605 4048 0 0 1 -9
1607 4056 0 0 1 -9
1611 4105 0 0 1 -9
1634 4256 0 0 1 -9
1635 4257 0 0 1 -9
1636 4251 0 0 1 -9
1642 4231 0 0 1 -9
1648 4223 0 0 1 -9
1652 4206 0 0 2 -9
1656 4189 0 0 2 -9
1661 4176 0 0 1 -9
1670 4689 0 0 1 -9
1679 4672 0 0 2 -9
1680 4904 0 0 1 -9
1695 4920 0 0 1 -9
1706 4895 0 0 1 -9
1708 4893 0 0 2 -9
1733 4705 0 0 1 -9
1753 4983 0 0 1 -9
1776 5013 0 0 1 -9
1786 5088 0 0 1 -9
1803 5066 0 0 1 -9
1806 5071 0 0 1 -9
1817 5158 0 0 1 -9
1830 5102 0 0 2 -9
1831 5103 0 0 2 -9
1883 5602 0 0 2 -9
1676 4674 0 0 1 -9
1696 4918 0 0 1 -9
1698 4919 0 0 1 -9
1705 5041 0 0 1 -9
1714 4874 0 0 2 -9
1718 4788 0 0 2 -9
1734 4704 0 0 1 -9
1741 4715 0 0 2 -9
1742 4728 0 0 2 -9
1746 4888 0 0 1 -9
1747 4894 0 0 2 -9
1749 4937 0 0 1 -9
1754 4985 0 0 1 -9
1758 5052 0 0 1 -9
1759 5059 0 0 1 -9
1765 5036 0 0 2 -9
1772 5024 0 0 2 -9
1774 5021 0 0 1 -9
1788 5078 0 0 1 -9
1789 5150 0 0 2 -9
1838 5120 0 0 2 -9
1849 5140 0 0 2 -9
1701 5046 0 0 1 -9
1738 4692 0 0 1 -9
1740 4713 0 0 1 -9
1799 4946 0 0 1 -9
1842 5126 0 0 1 -9
1979 6218 0 0 1 -9
2009 6365 0 0 1 -9
2010 6366 0 0 1 -9
1685 4931 0 0 1 -9
1720 4970 0 0 1 -9
1770 5026 0 0 1 -9
1822 5107 0 0 2 -9
1886 5745 0 0 2 -9
1936 5830 0 0 1 -9
1946 6175 0 0 1 -9
