# Supplementary material for: Coronary collateralization shows sex and racial-ethnic differences in obstructive artery disease patients
Source: PLoS One. 2017 Oct 10;12(10):e0183836. doi: 10.1371/journal.pone.0183836 (PMC5634541; doi:10.1371/journal.pone.0183836)
Supplement: S2 FAM File — (FAM) [file pone.0183836.s012.fam]

9 31 0 0 2 2
11 12 0 0 2 2
12 48 0 0 2 2
22 93 0 0 2 2
24 96 0 0 2 2
34 71 0 0 1 2
68 269 0 0 1 2
74 291 0 0 1 2
91 371 0 0 1 2
96 384 0 0 1 2
98 540 0 0 2 2
99 563 0 0 2 2
101 586 0 0 1 2
103 594 0 0 2 2
104 597 0 0 2 2
116 389 0 0 2 2
119 426 0 0 1 2
133 460 0 0 1 2
134 463 0 0 1 -9
146 666 0 0 1 2
167 723 0 0 2 2
171 736 0 0 1 2
193 820 0 0 1 2
197 837 0 0 1 2
200 852 0 0 1 2
201 744 0 0 1 2
205 885 0 0 1 2
206 845 0 0 1 2
209 889 0 0 1 2
230 1012 0 0 1 2
231 1017 0 0 1 2
232 1016 0 0 2 2
234 811 0 0 1 2
242 902 0 0 1 2
250 978 0 0 1 2
259 996 0 0 2 2
276 1127 0 0 2 2
279 1137 0 0 2 -9
283 1166 0 0 2 2
284 1109 0 0 1 2
289 1193 0 0 2 2
293 1030 0 0 2 2
300 1070 0 0 2 2
302 1078 0 0 1 2
303 1081 0 0 1 2
305 1086 0 0 2 2
309 1116 0 0 1 2
311 1119 0 0 1 2
312 1124 0 0 2 2
318 1156 0 0 1 2
325 1230 0 0 1 2
334 1308 0 0 1 2
346 822 0 0 2 2
348 1401 0 0 1 2
356 1212 0 0 2 2
360 1248 0 0 1 2
361 1250 0 0 1 2
363 1266 0 0 1 2
367 1276 0 0 2 2
368 1280 0 0 1 2
371 1289 0 0 1 2
372 1291 0 0 1 2
374 1295 0 0 1 2
376 1302 0 0 1 2
380 1321 0 0 2 2
384 1333 0 0 1 2
390 1347 0 0 1 2
405 1236 0 0 2 2
407 1431 0 0 1 2
413 1448 0 0 1 2
423 1500 0 0 2 2
424 1510 0 0 1 2
431 1584 0 0 2 2
434 1594 0 0 2 2
438 1454 0 0 1 2
441 1463 0 0 1 2
445 1472 0 0 1 2
448 1482 0 0 2 2
455 1503 0 0 1 2
458 1550 0 0 2 2
470 1635 0 0 1 2
472 1730 0 0 1 2
474 1773 0 0 2 2
481 1893 0 0 1 2
485 1931 0 0 1 2
486 1930 0 0 2 2
502 1684 0 0 1 2
510 1737 0 0 1 2
512 1759 0 0 1 2
514 1777 0 0 1 2
525 1847 0 0 1 2
538 1925 0 0 1 2
541 1959 0 0 1 2
542 1965 0 0 1 2
549 2036 0 0 2 2
556 2072 0 0 1 2
557 2075 0 0 2 2
561 2109 0 0 1 2
565 2339 0 0 2 2
568 2363 0 0 1 2
581 2537 0 0 1 2
582 2539 0 0 1 2
584 2561 0 0 1 2
585 1605 0 0 1 2
586 2272 0 0 1 2
594 2409 0 0 1 2
597 2439 0 0 2 2
601 2599 0 0 1 2
605 2680 0 0 2 2
606 2681 0 0 1 2
608 2551 0 0 2 2
610 1435 0 0 2 2
616 2682 0 0 2 2
617 2818 0 0 1 2
620 2878 0 0 1 2
625 2779 0 0 1 2
626 2793 0 0 1 2
628 2795 0 0 1 2
629 2821 0 0 1 2
630 2822 0 0 1 2
631 2852 0 0 1 2
637 2889 0 0 1 2
640 2926 0 0 1 2
644 2954 0 0 1 2
693 987 0 0 2 2
679 809 0 0 1 2
757 1954 0 0 2 2
691 970 0 0 2 2
733 1509 0 0 1 2
648 58 0 0 2 2
732 1475 0 0 2 2
702 1015 0 0 2 2
659 323 0 0 1 2
660 518 0 0 1 2
743 1666 0 0 2 2
736 1467 0 0 1 2
750 1681 0 0 2 2
655 210 0 0 1 2
692 977 0 0 1 2
900 2809 0 0 1 2
835 1707 0 0 2 2
769 2303 0 0 1 2
803 2462 0 0 1 2
834 2415 0 0 1 2
884 2929 0 0 1 2
904 2840 0 0 2 2
911 2873 0 0 1 2
862 2629 0 0 1 2
871 2804 0 0 1 2
770 2304 0 0 1 2
890 2739 0 0 2 2
879 2906 0 0 2 2
771 2313 0 0 1 2
908 2863 0 0 1 2
902 2829 0 0 1 2
820 2574 0 0 1 2
886 2724 0 0 1 2
912 2874 0 0 2 2
861 2582 0 0 1 2
897 2805 0 0 1 2
792 2429 0 0 2 2
722 1287 0 0 1 2
816 2552 0 0 2 2
818 2573 0 0 2 2
795 2442 0 0 2 2
768 2269 0 0 1 2
925 2905 0 0 1 2
893 2787 0 0 2 2
802 2461 0 0 1 2
776 2328 0 0 1 2
831 2382 0 0 1 2
910 2866 0 0 1 2
798 2446 0 0 1 2
872 2830 0 0 2 2
826 2299 0 0 1 2
873 2831 0 0 1 2
933 2949 0 0 1 2
889 2734 0 0 2 2
926 2909 0 0 1 -9
767 2268 0 0 1 2
914 2877 0 0 1 2
901 2820 0 0 1 2
706 1062 0 0 1 2
717 1393 0 0 1 2
758 1970 0 0 1 2
704 1045 0 0 2 2
754 1807 0 0 2 1
686 640 0 0 1 2
972 4260 0 0 1 -9
1003 4287 0 0 1 -9
1020 4480 0 0 1 -9
1011 4440 0 0 2 -9
1005 4204 0 0 1 -9
955 3707 0 0 1 2
984 4376 0 0 1 -9
1051 4657 0 0 2 -9
1025 4491 0 0 2 -9
970 4241 0 0 1 -9
1010 4441 0 0 2 -9
1069 4579 0 0 1 -9
938 4594 0 0 1 -9
1058 4640 0 0 2 -9
1030 4530 0 0 1 -9
1027 4520 0 0 1 -9
1038 4660 0 0 2 -9
1078 4561 0 0 2 -9
971 4243 0 0 1 -9
1021 4481 0 0 1 -9
1035 4580 0 0 2 -9
1072 4570 0 0 1 -9
979 4393 0 0 1 -9
1074 4567 0 0 1 -9
1000 4292 0 0 2 -9
941 4606 0 0 1 -9
1042 4762 0 0 1 -9
992 4351 0 0 1 -9
981 4043 0 0 2 -9
761 2113 0 0 2 -9
963 3804 0 0 1 -9
1008 1836 0 0 1 -9
996 4316 0 0 2 -9
1093 4510 0 0 1 -9
985 4374 0 0 2 -9
1063 4592 0 0 1 -9
1083 4546 0 0 1 -9
1034 4574 0 0 1 -9
942 4624 0 0 1 -9
1049 4683 0 0 1 -9
1079 4550 0 0 1 -9
1043 4761 0 0 2 -9
1045 4759 0 0 2 -9
1047 4670 0 0 2 -9
940 4603 0 0 1 -9
1090 4509 0 0 1 -9
1100 4712 0 0 1 -9
1084 4545 0 0 1 -9
1060 4643 0 0 1 -9
1098 4470 0 0 1 -9
967 3853 0 0 2 -9
1141 295 0 0 2 -9
1158 1571 0 0 2 2
1167 2134 0 0 1 2
1182 2966 0 0 2 2
1194 1051 0 0 1 2
1195 3090 0 0 1 -9
1198 3106 0 0 1 2
1211 3208 0 0 1 -9
1214 3205 0 0 1 -9
1226 3022 0 0 2 -9
1237 3142 0 0 2 -9
1238 3143 0 0 1 -9
1244 3155 0 0 1 -9
1261 3200 0 0 1 -9
1298 2506 0 0 1 2
1302 2999 0 0 1 2
1307 3009 0 0 1 2
1316 3047 0 0 2 2
1319 3052 0 0 2 -9
1320 3051 0 0 1 -9
1335 3277 0 0 1 -9
1357 3323 0 0 1 2
1374 3358 0 0 2 2
1379 3372 0 0 1 -9
1401 3694 0 0 1 -9
1412 3371 0 0 2 2
1434 3418 0 0 2 2
1446 3448 0 0 2 -9
1457 3465 0 0 2 -9
1484 3705 0 0 1 2
1487 3732 0 0 1 2
1493 3756 0 0 1 2
1495 3754 0 0 2 2
1160 2099 0 0 2 2
1162 1860 0 0 1 2
1177 2177 0 0 1 2
1178 2191 0 0 1 2
1201 3149 0 0 1 -9
1221 3216 0 0 1 -9
1236 3141 0 0 1 -9
1247 3157 0 0 1 -9
1263 3210 0 0 1 -9
1287 3273 0 0 2 -9
1291 3307 0 0 2 -9
1308 3012 0 0 1 2
1322 3054 0 0 1 2
1324 3061 0 0 1 -9
1341 3285 0 0 1 -9
1347 3303 0 0 1 2
1349 3304 0 0 2 -9
1358 3325 0 0 2 -9
1391 3462 0 0 2 -9
1433 3222 0 0 1 -9
1435 3423 0 0 1 -9
1460 3531 0 0 2 -9
1463 3561 0 0 1 -9
1144 647 0 0 1 -9
1185 2975 0 0 1 2
1202 3158 0 0 1 -9
1204 3133 0 0 1 -9
1206 3183 0 0 1 -9
1210 910 0 0 1 2
1212 3204 0 0 2 -9
1225 3021 0 0 1 2
1235 3136 0 0 1 -9
1253 3174 0 0 1 -9
1266 3224 0 0 2 -9
1274 3243 0 0 1 -9
1305 3005 0 0 2 1
1321 3053 0 0 1 2
1326 3062 0 0 1 -9
1351 3306 0 0 1 2
1377 3353 0 0 2 -9
1420 3384 0 0 1 2
1437 3432 0 0 2 -9
1468 3656 0 0 1 2
1503 3760 0 0 2 2
1154 1290 0 0 1 2
1217 3233 0 0 1 -9
1224 3018 0 0 1 2
1245 3154 0 0 1 -9
1254 3178 0 0 1 -9
1255 3181 0 0 1 -9
1283 3118 0 0 1 -9
1284 3123 0 0 1 2
1309 3013 0 0 1 2
1312 2166 0 0 1 2
1313 3017 0 0 2 -9
1323 3055 0 0 1 -9
1398 3677 0 0 1 -9
1404 3708 0 0 2 2
1448 3451 0 0 1 -9
1456 3466 0 0 1 -9
1461 3532 0 0 2 -9
1476 3693 0 0 1 -9
1482 3703 0 0 1 2
1486 3717 0 0 1 2
1501 3738 0 0 1 2
1159 2098 0 0 2 2
1164 2126 0 0 2 2
1518 3963 0 0 1 -9
1522 357 0 0 1 -9
1526 4028 0 0 1 -9
1546 3817 0 0 2 -9
1577 4238 0 0 2 -9
1598 3994 0 0 1 -9
1616 4325 0 0 1 -9
1624 4295 0 0 2 -9
1628 4285 0 0 1 -9
1639 4240 0 0 2 -9
1650 4220 0 0 1 -9
1505 3801 0 0 2 -9
1525 4008 0 0 1 -9
1532 4135 0 0 1 -9
1540 3762 0 0 1 2
1547 3828 0 0 1 -9
1556 3848 0 0 1 -9
1558 3884 0 0 1 -9
1569 3949 0 0 1 -9
1570 3957 0 0 1 -9
1572 3995 0 0 1 -9
1574 3975 0 0 1 -9
1597 3992 0 0 1 -9
1602 4045 0 0 1 -9
1604 4047 0 0 1 -9
1610 4108 0 0 2 -9
1612 1819 0 0 2 -9
1625 4286 0 0 2 -9
1659 4186 0 0 1 -9
1662 4173 0 0 1 -9
1682 4935 0 0 1 -9
1687 4933 0 0 1 -9
1709 4892 0 0 1 -9
1713 4882 0 0 1 -9
1719 4789 0 0 1 -9
1743 4768 0 0 1 -9
1766 5037 0 0 1 -9
1773 5012 0 0 1 -9
1782 5076 0 0 2 -9
1802 5067 0 0 1 -9
1814 5093 0 0 2 -9
1816 5092 0 0 2 -9
1841 5124 0 0 2 -9
1844 5133 0 0 1 -9
1848 5139 0 0 1 -9
1686 4930 0 0 2 -9
1689 5065 0 0 1 -9
1707 4891 0 0 1 -9
1722 4883 0 0 1 -9
1725 4727 0 0 1 -9
1729 4916 0 0 1 -9
1763 5049 0 0 1 -9
1787 5075 0 0 1 -9
1793 4969 0 0 1 -9
1795 4957 0 0 1 -9
1813 5074 0 0 1 -9
1823 5105 0 0 2 -9
1843 5131 0 0 1 -9
1693 4925 0 0 2 -9
1921 5791 0 0 1 -9
1993 6266 0 0 2 -9
1710 5039 0 0 1 -9
1752 4963 0 0 2 -9
1840 5125 0 0 1 -9
2024 6421 0 0 2 -9
